# Supplementary material for: High throughput DNA sequencing to detect differences in the subgingival plaque microbiome in elderly subjects with and without dementia
Source: Investig Genet. 2012 Sep 21;3:19. doi: 10.1186/2041-2223-3-19 (PMC3488532; doi:10.1186/2041-2223-3-19)
Supplement: Additional file 1 — Comma Separated Value (.csv). Trimmed OTU Table Generated by QIIME. This is a comma separated value table that is generated by QIIME listing the number of hits for each OTU in each sample. The table has been trimmed to include all phylotypes that occur at least 150 times in the analysis. [file 2041-2223-3-19-S1.csv]

# QIIME v1.4.0 OTU table
#OTU ID	N1	N2-2	C1-1	C1-3	C2-3	C3-3	D1-1	D1-3	D2-3	D3-1	D3-3	D4-3	D4-5	D5-1	D5-3	Consensus Lineage
2173	322	437	4316	2687	5660	32	37	66	4617	0	0	252	22	92	3428	k__Bacteria;p__Bacteroidetes;c__Bacteroidia;o__Bacteroidales;f__Prevotellaceae;g__Prevotella;s__
2176	3855	1	0	0	1	1	0	0	0	0	0	2483	2358	0	0	k__Bacteria;p__Bacteroidetes;c__Bacteroidia;o__Bacteroidales;f__Prevotellaceae;g__Prevotella;s__
2181	2746	476	0	0	5	245	2365	3157	8	5	1007	1715	2201	0	0	k__Bacteria;p__Bacteroidetes;c__Bacteroidia;o__Bacteroidales;f__Prevotellaceae;g__Prevotella;s__
2370	6024	9338	4	0	0	0	0	2	0	0	0	0	0	30	38	k__Bacteria;p__Bacteroidetes;c__Flavobacteria;o__Flavobacteriales;f__Flavobacteriaceae;g__Capnocytophaga;s__
2375	0	19	0	0	0	98	0	0	0	0	0	76	5	0	0	k__Bacteria;p__Bacteroidetes;c__Flavobacteria;o__Flavobacteriales;f__Flavobacteriaceae;g__Capnocytophaga;s__
3838	8326	802	3	0	5160	51	215	547	3272	63	2483	2742	4212	1	1	k__Bacteria;p__Spirochaetes;c__Spirochaetes;o__Spirochaetales;f__Spirochaetaceae;g__Treponema;s__Treponemasocranskii
3861	13864	310	1	3	10194	72	377	216	0	1	1	1986	4173	2	0	k__Bacteria;p__Spirochaetes;c__Spirochaetes;o__Spirochaetales;f__Spirochaetaceae;g__Treponema;s__
3931	0	0	0	0	0	0	0	0	0	0	0	16	433	0	0	k__Bacteria;p__Spirochaetes;c__Spirochaetes;o__Spirochaetales;f__Spirochaetaceae;g__Treponema;s__
3943	0	0	0	0	0	38	1	0	0	0	1	8421	14989	0	0	k__Bacteria;p__Spirochaetes;c__Spirochaetes;o__Spirochaetales;f__Spirochaetaceae;g__Treponema;s__
6402	0	731	0	0	2	14	1405	1084	0	0	0	0	1	6510	15	k__Bacteria;p__Proteobacteria;c__Betaproteobacteria;o__Neisseriales;f__Neisseriaceae;g__Neisseria;s__
6473	1	223	0	0	0	76	2	1	0	0	0	0	0	176	1	k__Bacteria;p__Proteobacteria;c__Betaproteobacteria;o__Neisseriales;f__Neisseriaceae;g__;s__
6864	2	1	27	5	1	9	100	16	15	214	4	1	3	46	8	k__Bacteria;p__Proteobacteria;c__Betaproteobacteria;o__Burkholderiales;f__Alcaligenaceae;g__Alcaligenes;s__Alcaligenesfaecalis
7349	0	0	0	0	0	0	194	0	0	0	0	0	0	0	0	k__Bacteria;p__Proteobacteria;c__Betaproteobacteria;o__Burkholderiales;f__Oxalobacteraceae;g__;s__
8494	0	0	57	4	0	19	585	8	0	52	0	1	1	9	0	k__Bacteria;p__Proteobacteria;c__Gammaproteobacteria;o__Pseudomonadales;f__Pseudomonadaceae;g__Pseudomonas;s__Pseudomonasstutzeri
10517	0	0	0	0	0	1	0	0	0	35	1133	0	0	0	0	k__Bacteria;p__Proteobacteria;c__Deltaproteobacteria;o__Desulfovibrionales;f__Desulfovibrionaceae;g__Bilophila;s__Bilophilawadsworthia
11301	759	11554	580	266	104	5271	129	625	82	0	1	1459	291	84	1252	k__Bacteria;p__Fusobacteria;c__Fusobacteria;o__Fusobacteriales;f__Fusobacteriaceae;g__Propionigenium;s__
12561	84	4	7	7	0	7	22	7	11	1	0	2	0	6	0	k__Bacteria;p__Actinobacteria;c__Actinobacteria;o__Actinomycetales;f__Actinomycetaceae;g__Actinomyces;s__Actinomycesdenticolens
12562	0	0	0	0	0	0	0	0	0	449	5	0	0	0	0	k__Bacteria;p__Actinobacteria;c__Actinobacteria;o__Actinomycetales;f__Actinomycetaceae;g__Actinomyces;s__Actinomyceseuropaeus
12619	0	0	0	0	0	99	0	0	0	0	0	26	12	8	10	k__Bacteria;p__Actinobacteria;c__Actinobacteria;o__Bifidobacteriales;f__Bifidobacteriaceae;g__Scardovia;s__Scardoviainopinata
12620	0	0	0	0	0	0	0	0	16	77	64	11	29	2	4	k__Bacteria;p__Actinobacteria;c__Actinobacteria;o__Bifidobacteriales;f__Bifidobacteriaceae;g__Parascardovia;s__Parascardoviadenticolens
13581	12	2	38	13	3	53	89	46	11	577	4	2	4	69	15	k__Bacteria;p__Actinobacteria;c__Actinobacteria;o__Actinomycetales;f__Nocardiaceae;g__Rhodococcus;s__Rhodococcusfascians
13825	3284	437	1	0	0	4	0	0	0	0	11	205	787	0	0	k__Bacteria;p__Firmicutes;c__Clostridia;o__Clostridiales;f__Veillonellaceae;g__Dialister;s__Dialisterpneumosintes
13939	1	5	0	0	0	0	0	0	0	0	0	79	90	8	2	k__Bacteria;p__Firmicutes;c__Clostridia;o__Clostridiales;f__Lachnospiraceae;g__Butyrivibrio;s__
14035	0	0	0	0	0	0	25	65	0	0	0	8	3	71	7	k__Bacteria;p__Firmicutes;c__Clostridia;o__Clostridiales;f__Lachnospiraceae;g__Clostridium;s__
14150	1047	343	0	0	133	1	0	117	325	0	0	665	229	0	1	k__Bacteria;p__Firmicutes;c__Clostridia;o__Clostridiales;f__ClostridialesFamilyXIII.IncertaeSedis;g__Eubacterium;s__Eubacteriumminutum
14156	8841	929	0	0	4	17	0	0	0	0	0	22	8	1	1	k__Bacteria;p__Firmicutes;c__Clostridia;o__Clostridiales;f__ClostridialesFamilyXIII.IncertaeSedis;g__Eubacterium;s__
14157	19428	9821	0	0	6836	14	0	0	0	2	0	4048	87	4	2	k__Bacteria;p__Firmicutes;c__Clostridia;o__Clostridiales;f__;g__;s__
14178	0	0	0	1	0	110	0	0	0	1	0	9088	15050	0	0	k__Bacteria;p__Firmicutes;c__Clostridia;o__Clostridiales;f__Peptostreptococcaceae;g__Filifactor;s__
14179	1	2222	0	0	0	0	0	0	0	0	0	42	0	1	0	k__Bacteria;p__Firmicutes;c__Clostridia;o__Clostridiales;f__Eubacteriaceae;g__Eubacterium;s__Eubacteriumyurii
15054	0	127	1	0	0	1	219	80	0	0	0	0	0	1	0	k__Bacteria;p__Firmicutes;c__Bacilli;o__Lactobacillales;f__Carnobacteriaceae;g__Granulicatella;s__Granulicatellaelegans
15125	0	0	2	0	0	4	0	0	0	834	9191	62	2	2	0	k__Bacteria;p__Firmicutes;c__Bacilli;o__Lactobacillales;f__Lactobacillaceae;g__Lactobacillus;s__Lactobacillushamsteri
15142	0	0	0	0	0	0	0	0	1	1506	335	0	0	0	0	k__Bacteria;p__Firmicutes;c__Bacilli;o__Lactobacillales;f__Lactobacillaceae;g__Lactobacillus;s__Lactobacilluspontis
15343	7	1	0	0	0	0	97	28	29	0	2	0	2	10	2	k__Bacteria;p__Firmicutes;c__Bacilli;o__Lactobacillales;f__Streptococcaceae;g__Lactococcus;s__Lactococcuslactis
16357	0	2	15	0	0	33	82	0	2	77	2	0	1	128	0	k__Bacteria;p__Firmicutes;c__Bacilli;o__Bacillales;f__Staphylococcaceae;g__Staphylococcus;s__
17538	0	1	9036	2618	0	3	0	0	0	0	0	0	0	34463	380	k__Bacteria;p__Proteobacteria;c__Gammaproteobacteria;o__Pasteurellales;f__Pasteurellaceae;g__Aggregatibacter;s__Aggregatibactersegnis
17854	775	10	0	0	0	0	0	0	0	0	0	219	487	0	0	k__Bacteria;p__Spirochaetes;c__Spirochaetes;o__Spirochaetales;f__Spirochaetaceae;g__Treponema;s__Treponemaparvum
18155	399	3535	13266	9734	20400	82	2069	4476	121	1218	8042	88	58	5396	3724	k__Bacteria;p__Actinobacteria;c__Actinobacteria;o__Actinomycetales;f__Propionibacteriaceae;g__Propionibacterium;s__
18298	4725	804	60	19	0	98	3	46	0	0	0	570	142	976	1098	k__Bacteria;p__Bacteroidetes;c__Flavobacteria;o__Flavobacteriales;f__Flavobacteriaceae;g__Capnocytophaga;s__
19216	0	1	16744	784	0	0	0	0	0	0	0	0	0	0	9	k__Bacteria;p__Actinobacteria;c__Actinobacteria;o__Actinomycetales;f__Propionibacteriaceae;g__Propionibacterium;s__
21239	70	55	0	0	71	0	0	0	0	0	3	90	14	0	0	k__Bacteria;p__TM7;c__TM7-3;o__EW055;f__;g__;s__
21285	2	0	0	0	1	0	0	0	49	2	103	7	7	0	0	k__Bacteria;p__Firmicutes;c__Clostridia;o__Clostridiales;f__Veillonellaceae;g__Selenomonas;s__
22425	3	813	0	0	0	212	0	0	0	187	384	0	0	0	0	k__Bacteria;p__Firmicutes;c__Clostridia;o__Clostridiales;f__Veillonellaceae;g__Selenomonas;s__
22635	135978	3760	9	5	246019	113	0	0	177	38	1	8540	2310	36	12	k__Bacteria;p__Bacteroidetes;c__Bacteroidia;o__Bacteroidales;f__Porphyromonadaceae;g__Tannerella;s__Tannerellaforsythia
23777	0	0	0	0	0	0	0	0	0	0	0	911	586	0	0	k__Bacteria;p__Proteobacteria;c__Deltaproteobacteria;o__Desulfovibrionales;f__Desulfomicrobiaceae;g__Desulfomicrobium;s__Desulfomicrobiumorale
24150	2626	230	235	42	284	190	6871	4921	7857	863	155	119	36	5380	238	k__Bacteria;p__Actinobacteria;c__Actinobacteria;o__Actinomycetales;f__Actinomycetaceae;g__Actinomyces;s__
24210	10617	180	1	0	10382	470	3711	2665	3636	288	11791	3687	12063	1	0	k__Bacteria;p__Spirochaetes;c__Spirochaetes;o__Spirochaetales;f__Spirochaetaceae;g__Treponema;s__Treponemasocranskii
24916	43	0	0	0	0	0	0	0	77	0	1	23	0	1	41	k__Bacteria;p__Bacteroidetes;c__Bacteroidia;o__Bacteroidales;f__Prevotellaceae;g__Prevotella;s__
26061	741	133	638	38	124	32	178	329	1	443	389	452	6	1	1061	k__Bacteria;p__Actinobacteria;c__Actinobacteria;o__Actinomycetales;f__Actinomycetaceae;g__Actinomyces;s__
28461	6	5	3	0	1	1	5	28	31	1	7	1	0	87	0	k__Bacteria;p__Actinobacteria;c__Actinobacteria;o__Actinomycetales;f__Actinomycetaceae;g__Actinomyces;s__
28952	8	40	514	121	12	18	6407	852	80	0	0	0	3	443	152	k__Bacteria;p__Bacteroidetes;c__Bacteroidia;o__Bacteroidales;f__Prevotellaceae;g__Prevotella;s__
31235	85	6782	320	324	90	156	1	1	19265	0	1	1240	253	22	107	k__Bacteria;p__Fusobacteria;c__Fusobacteria;o__Fusobacteriales;f__Fusobacteriaceae;g__Leptotrichia;s__
32571	1	0	6	0	0	1	55	75	1	170	2	4	0	0	0	k__Bacteria;p__Proteobacteria;c__Alphaproteobacteria;o__Sphingomonadales;f__Sphingomonadaceae;g__Sphingobium;s__
33071	0	308	9	10	0	5	0	0	0	318	628	165	26	3	5	k__Bacteria;p__Firmicutes;c__Clostridia;o__Clostridiales;f__Veillonellaceae;g__Selenomonas;s__
34261	15700	26925	2	0	27	1081	0	0	1	0	0	11639	3890	4	2	k__Bacteria;p__TM7;c__TM7-3;o__EW055;f__;g__;s__
34466	0	0	0	0	0	0	0	2	0	0	0	1199	492	0	1	k__Bacteria;p__Firmicutes;c__Clostridia;o__Clostridiales;f__Lachnospiraceae;g__;s__
35049	15	1	0	0	0	1	23	13	151	149	205	33	2	7	0	k__Bacteria;p__Firmicutes;c__Bacilli;o__Lactobacillales;f__Streptococcaceae;g__Streptococcus;s__Streptococcussinensis
36025	0	0	0	0	0	0	22	0	0	145	0	0	0	0	0	k__Bacteria;p__Actinobacteria;c__Actinobacteria;o__Actinomycetales;f__Brevibacteriaceae;g__Brevibacterium;s__Brevibacteriumpaucivorans
38061	0	1	0	0	0	30	0	0	0	0	0	79	605	0	0	k__Bacteria;p__Fusobacteria;c__Fusobacteria;o__Fusobacteriales;f__Fusobacteriaceae;g__Leptotrichia;s__
38741	2	0	0	0	0	5	0	0	0	0	0	1653	16	0	0	k__Bacteria;p__Spirochaetes;c__Spirochaetes;o__Spirochaetales;f__Spirochaetaceae;g__Treponema;s__Treponemalecithinolyticum
39443	3	399	45	45	1	4	501	186	0	0	0	332	959	799	1363	k__Bacteria;p__TM7;c__TM7-3;o__CW040;f__F16;g__;s__
39572	0	0	0	0	0	0	0	0	0	0	0	11	140	0	0	k__Bacteria;p__Firmicutes;c__Clostridia;o__Clostridiales;f__Veillonellaceae;g__Selenomonas;s__
42483	1	670	0	0	4	119	880	2803	1	1	0	1771	756	0	0	k__Bacteria;p__Firmicutes;c__Clostridia;o__Clostridiales;f__Veillonellaceae;g__Selenomonas;s__
42721	0	0	0	0	0	1020	0	0	0	0	0	822	13081	1	0	k__Bacteria;p__Firmicutes;c__Clostridia;o__Clostridiales;f__Veillonellaceae;g__;s__
43339	4061	333	0	0	0	1	0	0	0	0	0	524	1015	0	0	k__Bacteria;p__Firmicutes;c__Clostridia;o__Clostridiales;f__;g__;s__
43739	523	231	54	444	153	50	24	120	4	0	21	211	1253	46	549	k__Bacteria;p__Firmicutes;c__Clostridia;o__Clostridiales;f__Veillonellaceae;g__Anaeroglobus;s__
44923	200	2	0	0	0	1	1	9	0	0	0	8	2	2	3	k__Bacteria;p__Firmicutes;c__Clostridia;o__Clostridiales;f__Lachnospiraceae;g__;s__
46159	7873	465	111	608	1020	2	352	61	833	2	1550	169	436	85	64	k__Bacteria;p__Firmicutes;c__Clostridia;o__Clostridiales;f__ClostridialesFamilyXIII.IncertaeSedis;g__Mogibacterium;s__
46867	0	0	0	2	0	15	0	0	6	0	2363	2345	3122	29	57	k__Bacteria;p__Firmicutes;c__Clostridia;o__Clostridiales;f__Eubacteriaceae;g__Pseudoramibacter;s__Pseudoramibacteralactolyticus
47698	2731	76	0	0	0	1	0	0	0	0	0	0	0	0	0	k__Bacteria;p__Proteobacteria;c__Deltaproteobacteria;o__Desulfobacterales;f__Desulfobulbaceae;g__Desulfobulbus;s__
48583	6111	7103	1003	223	11	250	1131	347	22	20	110	1347	12796	12305	28481	k__Bacteria;p__Firmicutes;c__Clostridia;o__Clostridiales;f__Lachnospiraceae;g__Catonella;s__
49854	40	1	0	0	42	0	0	0	545	0	26	3	1	1	993	k__Bacteria;p__Firmicutes;c__Clostridia;o__Clostridiales;f__Lachnospiraceae;g__;s__
50448	12027	1200	0	3	957	144	11466	5743	5460	33920	19975	763	3010	0	0	k__Bacteria;p__Firmicutes;c__Bacilli;o__Lactobacillales;f__Streptococcaceae;g__Streptococcus;s__
55854	0	0	0	0	0	0	0	0	0	0	0	4098	2243	0	0	k__Bacteria;p__Bacteroidetes;c__Bacteroidia;o__Bacteroidales;f__Prevotellaceae;g__Prevotella;s__
56208	5	16	0	0	0	154	176	425	0	0	0	1	0	9	24	k__Bacteria;p__Bacteroidetes;c__Flavobacteria;o__Flavobacteriales;f__Flavobacteriaceae;g__Capnocytophaga;s__
58295	1975	89	1113	1147	0	779	1067	5172	0	0	0	6	3	2870	44	k__Bacteria;p__Actinobacteria;c__Actinobacteria;o__Actinomycetales;f__Corynebacteriaceae;g__Corynebacterium;s__Corynebacteriumdurum
58296	40	38	147	27	0	27	2933	156	134	45	0	48	5	152	5	k__Bacteria;p__Actinobacteria;c__Actinobacteria;o__Actinomycetales;f__Actinomycetaceae;g__Actinomyces;s__Actinomycesoris
58301	8576	265	30765	36073	167	6667	117663	354338	12668	74897	33613	1641	1210	25995	489	k__Bacteria;p__Actinobacteria;c__Actinobacteria;o__Actinomycetales;f__Micrococcaceae;g__Rothia;s__Rothiaaeria
58541	37	621	1	0	4	0	4	5	62	0	0	241	825	7	1	k__Bacteria;p__Actinobacteria;c__Actinobacteria;o__Actinomycetales;f__Actinomycetaceae;g__Actinomyces;s__
59534	3	17	67	254	8	697	1725	2534	0	0	1	0	1	14973	65854	k__Bacteria;p__Bacteroidetes;c__Flavobacteria;o__Flavobacteriales;f__Flavobacteriaceae;g__Capnocytophaga;s__Capnocytophagaochracea
59574	1	19	11	0	0	2	6	1	8	3	4	17111	162280	76	30	k__Bacteria;p__Fusobacteria;c__Fusobacteria;o__Fusobacteriales;f__Fusobacteriaceae;g__Leptotrichia;s__
60254	1	1	186	34	4	75	737	119	9	162	173	6	22	97	30	k__Bacteria;p__Cyanobacteria;c__Chloroplast;o__Streptophyta;f__;g__;s__
62972	6	0	38	8	2	25	55	74	4	219	0	1	6	76	5	k__Bacteria;p__Proteobacteria;c__Alphaproteobacteria;o__Rhizobiales;f__Bradyrhizobiaceae;g__Rhodopseudomonas;s__
64396	2041	5698	6670	1744	317	2548	157	5015	253	10	0	1155	23688	38	70	k__Bacteria;p__Fusobacteria;c__Fusobacteria;o__Fusobacteriales;f__Fusobacteriaceae;g__Fusobacterium;s__
65419	10	68	52	68	0	0	5	1	0	0	3	2	5	732	5	k__Bacteria;p__TM7;c__TM7-3;o__EW055;f__;g__;s__
65940	5	6562	14853	2986	0	106	0	0	0	0	0	0	0	13496	1709	k__Bacteria;p__Proteobacteria;c__Gammaproteobacteria;o__Cardiobacteriales;f__Cardiobacteriaceae;g__Cardiobacterium;s__Cardiobacteriumvalvarum
66308	103	74	6	3	0	333	9077	1606	492	51	79	921	8	334	13	k__Bacteria;p__Firmicutes;c__Bacilli;o__Lactobacillales;f__Streptococcaceae;g__Streptococcus;s__
68338	0	0	0	0	0	0	1	0	1	0	0	11	5383	1	0	k__Bacteria;p__Bacteroidetes;c__Bacteroidia;o__Bacteroidales;f__Prevotellaceae;g__Prevotella;s__
68339	0	0	0	0	0	0	3	3	2	2	0	812	57055	0	1	k__Bacteria;p__Bacteroidetes;c__Bacteroidia;o__Bacteroidales;f__Prevotellaceae;g__Prevotella;s__
68340	2582	174	0	0	0	2	0	0	0	0	0	1	0	1	0	k__Bacteria;p__Firmicutes;c__Clostridia;o__Clostridiales;f__Peptococcaceae;g__Peptococcus;s__
68350	2447	219	0	0	0	73	0	0	1	0	0	0	0	11	0	k__Bacteria;p__Firmicutes;c__Clostridia;o__Clostridiales;f__;g__;s__
68416	2	2	46	14	0	1	4	31	7	0	49	2	3	10	546	k__Bacteria;p__Bacteroidetes;c__Bacteroidia;o__Bacteroidales;f__Prevotellaceae;g__Prevotella;s__
69384	0	0	0	0	0	0	2116	386	0	0	0	0	1	594	45	k__Bacteria;p__Actinobacteria;c__Actinobacteria;o__Actinomycetales;f__Corynebacteriaceae;g__Corynebacterium;s__Corynebacteriumargentoratense
70787	90416	6003	0	0	5	17	0	0	0	0	0	0	0	0	2	k__Bacteria;p__Firmicutes;c__Clostridia;o__Clostridiales;f__ClostridialesFamilyXI.IncertaeSedis;g__;s__
70804	28400	11889	622	23	52	285847	32265	55318	147	69	11	147455	11623	4777	109627	k__Bacteria;p__Fusobacteria;c__Fusobacteria;o__Fusobacteriales;f__Fusobacteriaceae;g__Leptotrichia;s__
70974	0	91	1	0	0	384	32147	1020	0	0	0	0	20	0	0	k__Bacteria;p__Proteobacteria;c__Gammaproteobacteria;o__Pasteurellales;f__Pasteurellaceae;g__Haemophilus;s__
71202	0	0	0	0	0	261	0	0	0	0	0	66	1554	0	0	k__Bacteria;p__Firmicutes;c__Clostridia;o__Clostridiales;f__Veillonellaceae;g__Dialister;s__
71669	1	0	4	0	0	0	101	0	0	134	1	0	0	0	1	k__Bacteria;p__Actinobacteria;c__Actinobacteria;o__Actinomycetales;f__Microbacteriaceae;g__Microbacterium;s__
71799	3	1097	1	1	315	0	570	0	0	0	0	664	1666	0	0	k__Bacteria;p__Bacteroidetes;c__Bacteroidia;o__Bacteroidales;f__Prevotellaceae;g__Prevotella;s__
71907	0	0	0	0	0	0	0	0	0	0	0	111	5807	0	0	k__Bacteria;p__Bacteroidetes;c__Bacteroidia;o__Bacteroidales;f__Prevotellaceae;g__Prevotella;s__
72347	24	19	0	0	31	0	15	0	0	0	61	2139	415	0	0	k__Bacteria;p__TM7;c__TM7-3;o__EW055;f__;g__;s__
72586	5	3136	14395	590	0	64	1144	2104	0	0	0	0	0	10814	105	k__Bacteria;p__Bacteroidetes;c__Bacteroidia;o__Bacteroidales;f__Porphyromonadaceae;g__Porphyromonas;s__
73021	0	0	0	0	0	0	3894	1304	0	0	1	0	1	0	0	k__Bacteria;p__Proteobacteria;c__Betaproteobacteria;o__Neisseriales;f__Neisseriaceae;g__;s__
73120	15807	1706	0	0	3	1	0	0	0	0	0	201	293	34	2	k__Bacteria;p__Firmicutes;c__Clostridia;o__Clostridiales;f__Lachnospiraceae;g__;s__
73295	0	1	23	144	0	644	12	0	17	1702	9	91	6	0	1	k__Bacteria;p__Actinobacteria;c__Actinobacteria;o__Actinomycetales;f__Propionibacteriaceae;g__Propionibacterium;s__
73894	1388	270	0	173	281	130	0	160	2145	0	0	271	1017	104	2111	k__Bacteria;p__Firmicutes;c__Clostridia;o__Clostridiales;f__Lachnospiraceae;g__;s__
73998	0	0	0	0	0	0	0	0	0	0	0	613	1005	0	0	k__Bacteria;p__Firmicutes;c__Clostridia;o__Clostridiales;f__Eubacteriaceae;g__Eubacterium;s__
74059	3108	892083	52971	16147	3045	349102	17161	13826	4152	78	8	256626	33947	87567	11958	k__Bacteria;p__Fusobacteria;c__Fusobacteria;o__Fusobacteriales;f__Fusobacteriaceae;g__Leptotrichia;s__
74391	1034	3350	4564	6810	2	10123	8041	8478	0	1	0	35	1883	50	102	k__Bacteria;p__Fusobacteria;c__Fusobacteria;o__Fusobacteriales;f__Fusobacteriaceae;g__Leptotrichia;s__
74407	0	0	0	0	0	135	1	2	1	1	0	13213	42197	0	2	k__Bacteria;p__Bacteroidetes;c__Bacteroidia;o__Bacteroidales;f__Prevotellaceae;g__Prevotella;s__
74655	14	1	387	58	0	302	3	1	0	0	0	0	0	0	0	k__Bacteria;p__Proteobacteria;c__Gammaproteobacteria;o__Pasteurellales;f__Pasteurellaceae;g__Haemophilus;s__
79234	32	6	119	27	0	3	1311	159	4	0	0	194	1	72	7	k__Bacteria;p__Actinobacteria;c__Actinobacteria;o__Actinomycetales;f__Actinomycetaceae;g__Actinomyces;s__
83011	2090	783	13	5	20	1519	3515	18807	0	0	1	1	8	2214	307	k__Bacteria;p__Actinobacteria;c__Actinobacteria;o__Actinomycetales;f__Actinomycetaceae;g__Actinomyces;s__
83175	0	0	0	0	0	2	0	0	0	29	1521	0	0	0	0	k__Bacteria;p__Firmicutes;c__Clostridia;o__Clostridiales;f__ClostridialesFamilyXI.IncertaeSedis;g__Peptoniphilus;s__Peptoniphilusasaccharolyticus
86757	0	0	9	0	0	11	30	4	2	97	1	0	5	15	0	k__Bacteria;p__Firmicutes;c__Clostridia;o__Clostridiales;f__ClostridialesFamilyXI.IncertaeSedis;g__Finegoldia;s__
86784	262	0	0	0	2	414	0	0	327	2709	689	8829	162	55	7	k__Bacteria;p__Actinobacteria;c__Actinobacteria;o__Bifidobacteriales;f__Bifidobacteriaceae;g__Scardovia;s__Scardoviainopinata
87223	25	17	0	0	2	11	0	1	0	0	0	26	8	11	250	k__Bacteria;p__Firmicutes;c__Clostridia;o__Clostridiales;f__Veillonellaceae;g__Selenomonas;s__
87249	0	0	0	0	8	7	0	1	0	42765	9487	5	1	0	0	k__Bacteria;p__Actinobacteria;c__Actinobacteria;o__Bifidobacteriales;f__Bifidobacteriaceae;g__;s__
88035	35	2717	5409	2848	3520	108	1	1	26077	193	3564	3067	1783	437	10282	k__Bacteria;p__Bacteroidetes;c__Bacteroidia;o__Bacteroidales;f__Prevotellaceae;g__Prevotella;s__
88701	18	0	6	1	59	1	164	49	47574	1	5	1931	1693	0	37	k__Bacteria;p__Bacteroidetes;c__Bacteroidia;o__Bacteroidales;f__Prevotellaceae;g__Prevotella;s__
89132	0	0	0	0	0	0	0	0	0	11	416	0	0	0	0	k__Bacteria;p__Firmicutes;c__Bacilli;o__Lactobacillales;f__Lactobacillaceae;g__Lactobacillus;s__
89232	9727	3	235	4739	24266	44	699	2081	26196	13	11158	21498	2337	3415	201836	k__Bacteria;p__Bacteroidetes;c__Bacteroidia;o__Bacteroidales;f__Prevotellaceae;g__Prevotella;s__
89770	53	26	0	35	0	1	2	0	0	0	28	10	12	1	2	k__Bacteria;p__Firmicutes;c__Clostridia;o__Clostridiales;f__Peptostreptococcaceae;g__Peptostreptococcus;s__Peptostreptococcusanaerobius
92034	0	0	43	40	199	0	7	31	0	0	0	0	0	14	271	k__Bacteria;p__Firmicutes;c__Clostridia;o__Clostridiales;f__Veillonellaceae;g__Selenomonas;s__
92131	1	323	0	0	0	4	1	1	0	0	0	5	13	0	0	k__Bacteria;p__Fusobacteria;c__Fusobacteria;o__Fusobacteriales;f__Fusobacteriaceae;g__Leptotrichia;s__
92430	0	0	0	0	0	38	8	0	0	0	0	1397	646	0	0	k__Bacteria;p__Firmicutes;c__Clostridia;o__Clostridiales;f__Lachnospiraceae;g__Clostridium;s__
92629	932	19	0	0	0	0	3	0	0	0	0	728	5675	0	0	k__Bacteria;p__Bacteroidetes;c__Bacteroidia;o__Bacteroidales;f__Prevotellaceae;g__Prevotella;s__
92942	0	0	0	0	0	0	0	0	0	0	0	3	5290	0	0	k__Bacteria;p__Bacteroidetes;c__Bacteroidia;o__Bacteroidales;f__Prevotellaceae;g__Prevotella;s__
93158	22	25879	10	10	1	251	17	11	0	4	0	10820	39914	12	1	k__Bacteria;p__Fusobacteria;c__Fusobacteria;o__Fusobacteriales;f__Fusobacteriaceae;g__Leptotrichia;s__
93513	398114	43563	15	3	27	409	4	7	1	2	1	23361	45489	21	13	k__Bacteria;p__Bacteroidetes;c__Bacteroidia;o__Bacteroidales;f__Porphyromonadaceae;g__Porphyromonas;s__Porphyromonasgingivalis
94166	95	367	20834	1001	63	1676	1730	1238	0	55	0	5	18	1281	18	k__Bacteria;p__Proteobacteria;c__Gammaproteobacteria;o__Pasteurellales;f__Pasteurellaceae;g__Haemophilus;s__Haemophilusparainfluenzae
94883	5	0	0	0	1	0	327	0	1	3	0	0	0	0	0	k__Bacteria;p__Proteobacteria;c__Alphaproteobacteria;o__Sphingomonadales;f__Sphingomonadaceae;g__Sphingobium;s__
95168	0	0	0	0	0	0	0	0	1	0	0	2259	1554	0	0	k__Bacteria;p__Spirochaetes;c__Spirochaetes;o__Spirochaetales;f__Spirochaetaceae;g__Treponema;s__
98605	1094	914	21858	2897	42	496	12155	7339	21	1	3	748	12	4752	31	k__Bacteria;p__Firmicutes;c__Bacilli;o__Lactobacillales;f__Streptococcaceae;g__Streptococcus;s__Streptococcussanguinis
99351	0	0	0	0	0	0	0	0	0	172	0	0	0	0	0	k__Bacteria;p__Firmicutes;c__Clostridia;o__Clostridiales;f__ClostridialesFamilyXI.IncertaeSedis;g__Helcococcus;s__
100068	993	0	1	47	2947	1	1	12	3326	2	7217	2629	208	30	9479	k__Bacteria;p__Bacteroidetes;c__Bacteroidia;o__Bacteroidales;f__Prevotellaceae;g__Prevotella;s__
100744	0	0	0	0	0	0	0	1	32	0	1	1	1	5	269	k__Bacteria;p__Firmicutes;c__Clostridia;o__Clostridiales;f__Lachnospiraceae;g__Butyrivibrio;s__
100954	3	1	66	16	0	3	117	297	6	412	3	2	8	69	15	k__Bacteria;p__Proteobacteria;c__Alphaproteobacteria;o__Rhizobiales;f__Bradyrhizobiaceae;g__Bradyrhizobium;s__
101552	0	1	37	11	0	9	77	117	8	452	3	1	1	55	7	k__Bacteria;p__Proteobacteria;c__Betaproteobacteria;o__Burkholderiales;f__;g__Aquabacterium;s__
101644	0	0	79	8	0	0	0	0	1	0	0	2	8	60	15	k__Bacteria;p__Proteobacteria;c__Gammaproteobacteria;o__Xanthomonadales;f__Xanthomonadaceae;g__Rhodanobacter;s__Rhodanobacterlindaniclasticus
102425	101438	37750	390	808	4	504	2	25	38746	1	274	11224	3385	19092	95431	k__Bacteria;p__Bacteroidetes;c__Bacteroidia;o__Bacteroidales;f__Prevotellaceae;g__Prevotella;s__Prevotellanigrescens
103151	0	57	0	0	0	31	1368	248	1	0	0	0	1	81	8	k__Bacteria;p__Actinobacteria;c__Actinobacteria;o__Actinomycetales;f__Actinomycetaceae;g__Actinomyces;s__
103428	3	1	121	8	0	18	244	11	2	290	1	0	0	18	3	k__Bacteria;p__Proteobacteria;c__Gammaproteobacteria;o__Pseudomonadales;f__Moraxellaceae;g__Acinetobacter;s__
104043	23	82	2700	1234	74	10329	8193	11282	141	1	45	23716	6020	3779	27057	k__Bacteria;p__Bacteroidetes;c__Bacteroidia;o__Bacteroidales;f__Prevotellaceae;g__Prevotella;s__
104591	7	0	0	0	252	0	0	0	27	0	123	1	1	0	153	k__Bacteria;p__Bacteroidetes;c__Bacteroidia;o__Bacteroidales;f__Prevotellaceae;g__Prevotella;s__
105077	0	0	0	0	0	23	2	20	1	1042	0	0	1	21	1	k__Bacteria;p__Proteobacteria;c__Alphaproteobacteria;o__Sphingomonadales;f__;g__;s__
105188	0	7	1309	1556	1426	0	3	2	8	0	0	5649	32863	332	2140	k__Bacteria;p__Bacteroidetes;c__Bacteroidia;o__Bacteroidales;f__Prevotellaceae;g__Prevotella;s__
105823	16	508	5	1	0	2	1	7	0	0	1	140	320	425	457	k__Bacteria;p__Firmicutes;c__Clostridia;o__Clostridiales;f__Lachnospiraceae;g__Butyrivibrio;s__
106166	3822	868	9140	1574	19	19404	2211	1601	1146	1097	164	503	25	1644	32	k__Bacteria;p__Actinobacteria;c__Actinobacteria;o__Actinomycetales;f__Actinomycetaceae;g__Actinomyces;s__
106444	1	1	0	0	0	0	0	0	0	0	0	57	22	186	129	k__Bacteria;p__Firmicutes;c__Clostridia;o__Clostridiales;f__Lachnospiraceae;g__;s__
106565	0	0	7	2	0	22	4	15	7	2	4	65174	93845	0	4	k__Bacteria;p__Bacteroidetes;c__Bacteroidia;o__Bacteroidales;f__Prevotellaceae;g__Prevotella;s__Prevotellaintermedia
108137	12400	2	21012	5392	24	57	34	50	51437	40	143	139528	5386	521	14976	k__Bacteria;p__Bacteroidetes;c__Bacteroidia;o__Bacteroidales;f__Prevotellaceae;g__Prevotella;s__Prevotellamultiformis
108434	2	0	2	0	0	28	0	2	3331	0	0	1754	7579	0	2	k__Bacteria;p__Spirochaetes;c__Spirochaetes;o__Spirochaetales;f__Spirochaetaceae;g__Treponema;s__Treponemadenticola
108747	808	152	5622	489	45	2743	30384	2853	1449	140	3	1287	412	54	2	k__Bacteria;p__Firmicutes;c__Bacilli;o__Lactobacillales;f__Streptococcaceae;g__Streptococcus;s__Streptococcusthermophilus
109929	76	71	236	565	445	27	4	14	382	0	22	322	99	390	473	k__Bacteria;p__Actinobacteria;c__Actinobacteria;o__Actinomycetales;f__Actinomycetaceae;g__Actinomyces;s__
111384	0	4	71	33	0	0	39	0	0	0	0	6	4	2	33	k__Bacteria;p__TM7;c__TM7-3;o__CW040;f__F16;g__;s__
113220	0	0	0	0	0	0	0	0	1	0	0	283	7725	0	0	k__Bacteria;p__Bacteroidetes;c__Bacteroidia;o__Bacteroidales;f__Porphyromonadaceae;g__;s__
113976	0	0	0	0	0	40	0	0	0	0	0	452	543	0	0	k__Bacteria;p__TM7;c__TM7-3;o__EW055;f__;g__;s__
114813	1015	0	5	1	0	14	0	1	2	1	3	6166	26155	0	0	k__Bacteria;p__Bacteroidetes;c__Bacteroidia;o__Bacteroidales;f__Prevotellaceae;g__Prevotella;s__
114946	2	20	149	13896	0	1	0	4	0	0	0	0	0	26	26	k__Bacteria;p__Bacteroidetes;c__Bacteroidia;o__Bacteroidales;f__Prevotellaceae;g__Prevotella;s__Prevotellananceiensis
115051	0	0	0	0	0	228	0	0	0	0	0	54	43	238	397	k__Bacteria;p__Bacteroidetes;c__Bacteroidia;o__Bacteroidales;f__Prevotellaceae;g__Prevotella;s__
120969	26	16	1	0	0	6	1	0	44	0	0	556	576	0	0	k__Bacteria;p__Firmicutes;c__Clostridia;o__Clostridiales;f__Veillonellaceae;g__Selenomonas;s__
125439	24	18813	12201	23966	3783	15596	19942	14336	2	1	1	3509	9812	68674	36116	k__Bacteria;p__Bacteroidetes;c__Flavobacteria;o__Flavobacteriales;f__Flavobacteriaceae;g__Capnocytophaga;s__
126521	5	0	1	2	0	7	16251	24483	4	0	0	0	10	0	20	k__Bacteria;p__Bacteroidetes;c__Flavobacteria;o__Flavobacteriales;f__Flavobacteriaceae;g__Capnocytophaga;s__
129426	3566	25	0	0	0	0	0	0	0	0	0	7	466	0	0	k__Bacteria;p__Tenericutes;c__Erysipelotrichi;o__Erysipelotrichales;f__Erysipelotrichaceae;g__Sharpea;s__
131203	20	23	0	0	1	0	0	10	3	0	2	52	9	12	184	k__Bacteria;p__Firmicutes;c__Clostridia;o__Clostridiales;f__Lachnospiraceae;g__;s__
131765	4	1485	41311	1621	1	55	7054	13767	1	1	1	0	6	29964	249	k__Bacteria;p__Bacteroidetes;c__Bacteroidia;o__Bacteroidales;f__Porphyromonadaceae;g__Porphyromonas;s__
134476	340	4	0	0	0	0	171	60	0	0	0	1	28	0	0	k__Bacteria;p__Proteobacteria;c__Betaproteobacteria;o__Rhodocyclales;f__Rhodocyclaceae;g__Rhodocyclus;s__Rhodocyclustenuis
136632	25	68	14	6	2	58	30	703	4	0	1	1567	165	2911	903	k__Bacteria;p__Firmicutes;c__Clostridia;o__Clostridiales;f__Lachnospiraceae;g__;s__
137197	5	2565	44	9	310	55	0	0	0	0	0	0	0	1746	574	k__Bacteria;p__Bacteroidetes;c__Flavobacteria;o__Flavobacteriales;f__Flavobacteriaceae;g__;s__
137411	0	0	9	2	1	0	34	24	1	165	1	2	3	3	5	k__Bacteria;p__Proteobacteria;c__Betaproteobacteria;o__Burkholderiales;f__;g__Aquabacterium;s__
139660	0	334	0	1	4	16509	0	0	0	0	2	0	0	0	1	k__Bacteria;p__Firmicutes;c__Bacilli;o__Lactobacillales;f__Streptococcaceae;g__Streptococcus;s__Streptococcusagalactiae
139748	0	0	0	0	0	0	0	0	0	260	29	0	0	0	0	k__Bacteria;p__Firmicutes;c__Bacilli;o__Lactobacillales;f__Lactobacillaceae;g__Lactobacillus;s__Lactobacilluskefiranofaciens
140269	0	1	1	0	0	0	20	0	0	159	0	0	0	1	1	k__Bacteria;p__Proteobacteria;c__Gammaproteobacteria;o__Enterobacteriales;f__Enterobacteriaceae;g__Serratia;s__Serratiamarcescens
142000	6	626	4386	280	36	10962	1110	1741	20	0	0	11	14	4609	1238	k__Bacteria;p__Bacteroidetes;c__Flavobacteria;o__Flavobacteriales;f__Flavobacteriaceae;g__;s__
145149	1359	9139	58160	10072	11571	40923	26528	11679	12519	1773	479	239	43	8288	1741	k__Bacteria;p__Firmicutes;c__Clostridia;o__Clostridiales;f__Veillonellaceae;g__Veillonella;s__
146190	0	0	0	0	0	0	0	0	0	0	0	984	7	0	0	k__Bacteria;p__Proteobacteria;c__Deltaproteobacteria;o__Desulfovibrionales;f__Desulfovibrionaceae;g__Desulfovibrio;s__D168
146721	0	0	0	0	0	19	140	0	1	363	0	0	0	12	0	k__Bacteria;p__Actinobacteria;c__Actinobacteria;o__Actinomycetales;f__Microbacteriaceae;g__;s__
149379	0	5	0	0	0	39	58	127	0	0	0	0	0	0	6	k__Bacteria;p__Bacteroidetes;c__Flavobacteria;o__Flavobacteriales;f__Flavobacteriaceae;g__Capnocytophaga;s__Capnocytophagaochracea
154106	57	15	2408	430	8	105	2651	376	0	0	0	2	6	3	1	k__Bacteria;p__Firmicutes;c__Bacilli;o__Gemellales;f__Gemellaceae;g__Gemella;s__Gemellasanguinis
154509	0	0	8	0	0	0	92	7	2	0	0	5	18	27	2	k__Bacteria;p__Firmicutes;c__Bacilli;o__Bacillales;f__Staphylococcaceae;g__Staphylococcus;s__Staphylococcushominis
154641	1	364	2400	3082	1	1	1	0	0	0	1	985	8284	652	2149	k__Bacteria;p__Bacteroidetes;c__Bacteroidia;o__Bacteroidales;f__Prevotellaceae;g__Prevotella;s__
154802	4500	173559	101189	16388	505	478964	250744	180498	5148	444	23	5645	1332	242622	8704	k__Bacteria;p__Firmicutes;c__Bacilli;o__Lactobacillales;f__Streptococcaceae;g__Streptococcus;s__Streptococcuspseudopneumoniae
156052	0	19	0	0	0	0	0	0	0	0	0	46	93	0	0	k__Bacteria;p__Firmicutes;c__Clostridia;o__Clostridiales;f__Veillonellaceae;g__Veillonella;s__
157957	14010	815	1	0	4	1	12	41	0	0	0	5490	622	62	12	k__Bacteria;p__Firmicutes;c__Clostridia;o__Clostridiales;f__Lachnospiraceae;g__;s__
160031	0	0	77	0	0	0	0	0	0	171	1	0	0	10	0	k__Bacteria;p__Firmicutes;c__Bacilli;o__Lactobacillales;f__Lactobacillaceae;g__Lactobacillus;s__Lactobacillusdelbrueckii
162077	664	3120	6670	2232	1307	2684	2256	16093	596	3	2	11554	23940	6366	9864	k__Bacteria;p__Proteobacteria;c__Epsilonproteobacteria;o__Campylobacterales;f__Campylobacteraceae;g__Campylobacter;s__Campylobacterconcisus
162835	152	0	0	0	0	0	0	0	24	0	0	2	8	0	0	k__Bacteria;p__Bacteroidetes;c__Bacteroidia;o__Bacteroidales;f__Prevotellaceae;g__Prevotella;s__
163539	0	1	0	0	0	1	1	12	1	0	0	62	4	13	66	k__Bacteria;p__Firmicutes;c__Clostridia;o__Clostridiales;f__Lachnospiraceae;g__Eubacterium;s__
164160	0	2	0	0	0	0	0	0	0	0	0	72	18	393	58	k__Bacteria;p__Firmicutes;c__Clostridia;o__Clostridiales;f__Lachnospiraceae;g__;s__
164946	0	0	0	0	0	0	0	1	164	0	1	0	3	0	0	k__Bacteria;p__Bacteroidetes;c__Bacteroidia;o__Bacteroidales;f__Prevotellaceae;g__Prevotella;s__
165512	0	2	0	0	0	0	0	0	0	0	0	1	5	295	32	k__Bacteria;p__Firmicutes;c__Clostridia;o__Clostridiales;f__Lachnospiraceae;g__;s__
165694	7	7790	1	2	926	59086	52034	118919	2	2	3	198	80	5	12	k__Bacteria;p__Bacteroidetes;c__Flavobacteria;o__Flavobacteriales;f__Flavobacteriaceae;g__Capnocytophaga;s__
168614	1	0	184	8	0	10	102	11	3	389	3	2	1	55	1	k__Bacteria;p__Proteobacteria;c__Gammaproteobacteria;o__Pseudomonadales;f__Moraxellaceae;g__Acinetobacter;s__Acinetobacterjohnsonii
170418	7	5	3	2	2931	0	0	0	0	0	0	8	18	0	5	k__Bacteria;p__Bacteroidetes;c__Bacteroidia;o__Bacteroidales;f__Prevotellaceae;g__Prevotella;s__
170775	6	1225	13	1	0	24	8	34	0	1	0	484	170	2564	199	k__Bacteria;p__Firmicutes;c__Clostridia;o__Clostridiales;f__Lachnospiraceae;g__;s__
171055	0	0	0	0	0	0	0	0	0	151	0	0	0	0	0	k__Bacteria;p__Firmicutes;c__Clostridia;o__Clostridiales;f__Veillonellaceae;g__;s__
177772	0	0	18	6	0	0	1	39	2	567	3	0	2	0	4	k__Bacteria;p__Firmicutes;c__Clostridia;o__Clostridiales;f__Lachnospiraceae;g__Roseburia;s__Roseburiafaecis
177797	0	0	0	0	0	0	5	0	1	160	0	0	0	0	0	k__Bacteria;p__Actinobacteria;c__Actinobacteria;o__Actinomycetales;f__Microbacteriaceae;g__Yonghaparkia;s__
180097	6	6	0	0	0	1	3	4	6	21	9	881	1466	603	141	k__Bacteria;p__Firmicutes;c__Clostridia;o__Clostridiales;f__Lachnospiraceae;g__;s__
181489	172680	58727	63	1635	51869	2181	3335	6508	668	70	4835	746	2176	6486	25192	k__Bacteria;p__Firmicutes;c__Clostridia;o__Clostridiales;f__ClostridialesFamilyXI.IncertaeSedis;g__;s__Parvimonasmicra
183182	0	0	11	3	0	7	18	0	0	433	0	1	0	24	2	k__Bacteria;p__Actinobacteria;c__Actinobacteria;o__Actinomycetales;f__Dietziaceae;g__Dietzia;s__Dietziapsychralcaliphila
183753	0	0	0	0	0	260	0	0	0	0	0	0	0	0	0	k__Bacteria;p__Proteobacteria;c__Gammaproteobacteria;o__Pseudomonadales;f__Pseudomonadaceae;g__Pseudomonas;s__
185961	15	0	0	0	1	0	0	23	10	0	0	42	159	2	69	k__Bacteria;p__Firmicutes;c__Clostridia;o__Clostridiales;f__Lachnospiraceae;g__;s__
187360	0	0	0	0	0	0	0	0	0	210	4	0	0	0	0	k__Bacteria;p__Firmicutes;c__Clostridia;o__Clostridiales;f__Lachnospiraceae;g__Clostridium;s__
187812	0	0	0	0	0	0	0	0	0	274	9	0	0	0	0	k__Bacteria;p__Firmicutes;c__Clostridia;o__Clostridiales;f__Lachnospiraceae;g__Ruminococcus;s__
191814	0	7	0	0	0	1	80	193	2	1	1	43	3	14	2	k__Bacteria;p__Firmicutes;c__Clostridia;o__Clostridiales;f__Lachnospiraceae;g__;s__
192747	0	2	0	0	0	1	19	65	3	1	0	50	4	17	4	k__Bacteria;p__Firmicutes;c__Clostridia;o__Clostridiales;f__Lachnospiraceae;g__;s__
192814	0	0	0	0	0	6	1	0	37745	1	3	655	6	0	3	k__Bacteria;p__Bacteroidetes;c__Bacteroidia;o__Bacteroidales;f__Prevotellaceae;g__Prevotella;s__
198251	0	0	0	0	0	16	0	0	0	175	0	0	0	0	0	k__Bacteria;p__Firmicutes;c__Clostridia;o__Clostridiales;f__Lachnospiraceae;g__Ruminococcus;s__Ruminococcusgnavus
200359	1	1657	0	5	0	448	0	0	0	0	0	0	0	1	0	k__Bacteria;p__SR1;c__;o__;f__;g__;s__
200646	5	5	4	29	1	2	0	50	20	1	6	23	2	2	0	k__Bacteria;p__Actinobacteria;c__Actinobacteria;o__Actinomycetales;f__;g__;s__
204072	0	1	0	0	0	0	5	58	0	0	0	55	6	49	47	k__Bacteria;p__Firmicutes;c__Clostridia;o__Clostridiales;f__Lachnospiraceae;g__;s__
204738	172	65	0	0	0	0	0	0	0	0	0	27	176	180	256	k__Bacteria;p__Firmicutes;c__Clostridia;o__Clostridiales;f__Lachnospiraceae;g__Coprococcus;s__
206186	102	71	0	0	25	0	0	0	0	0	1	20	24	0	0	k__Bacteria;p__TM7;c__TM7-3;o__CW040;f__F16;g__;s__
208565	0	0	0	0	0	0	0	0	0	197	0	0	0	0	0	k__Bacteria;p__Firmicutes;c__Clostridia;o__Clostridiales;f__;g__;s__
209111	1	0	0	0	0	0	1	83	0	0	0	110	5	8	0	k__Bacteria;p__Firmicutes;c__Clostridia;o__Clostridiales;f__Lachnospiraceae;g__;s__
211171	0	0	0	0	0	0	0	0	0	196	0	0	0	0	0	k__Bacteria;p__Proteobacteria;c__Betaproteobacteria;o__Burkholderiales;f__Comamonadaceae;g__;s__
213576	3	0	0	0	0	0	0	0	100	0	0	42	9	0	0	k__Bacteria;p__Bacteroidetes;c__Bacteroidia;o__Bacteroidales;f__Prevotellaceae;g__Prevotella;s__
217152	16	3	133	37	2	84	383	230	27	1055	11	16	15	149	43	k__Bacteria;p__Proteobacteria;c__Alphaproteobacteria;o__Sphingomonadales;f__Sphingomonadaceae;g__Sphingomonas;s__
218959	0	27	15	1	0	52	26	16	1	0	0	1	0	36	0	k__Bacteria;p__Firmicutes;c__Bacilli;o__Lactobacillales;f__Streptococcaceae;g__Streptococcus;s__
220314	0	0	0	0	0	0	4	0	0	837	6	0	0	0	0	k__Bacteria;p__Proteobacteria;c__Betaproteobacteria;o__Burkholderiales;f__Alcaligenaceae;g__Achromobacter;s__Bordetellahinzii
221080	75	442	87	9	0	518	394	299	68	0	2	9	4	311	3	k__Bacteria;p__Firmicutes;c__Bacilli;o__Lactobacillales;f__Streptococcaceae;g__Streptococcus;s__
221384	989	305	10	0	0	0	21157	6347	1	0	2	0	11	0	0	k__Bacteria;p__Proteobacteria;c__Betaproteobacteria;o__Neisseriales;f__Neisseriaceae;g__Neisseria;s__
221829	2	6	9	252	0	144	58	10	0	0	0	0	0	1	0	k__Bacteria;p__Bacteroidetes;c__Bacteroidia;o__Bacteroidales;f__Prevotellaceae;g__Prevotella;s__Prevotellananceiensis
224539	4821	1645	0	0	261	15	0	0	6523	5	82	324	169	0	1	k__Bacteria;p__Bacteroidetes;c__Bacteroidia;o__Bacteroidales;f__Prevotellaceae;g__Prevotella;s__
226618	0	0	0	0	1	0	0	0	0	0	0	13	139	0	0	k__Bacteria;p__Bacteroidetes;c__Bacteroidia;o__Bacteroidales;f__Prevotellaceae;g__Prevotella;s__
232777	0	223	0	0	0	0	0	0	0	0	0	34	12	0	0	k__Bacteria;p__TM7;c__TM7-3;o__EW055;f__;g__;s__
233648	1387	71	0	0	2	0	0	6	1	0	1	65	23	14	341	k__Bacteria;p__Firmicutes;c__Clostridia;o__Clostridiales;f__Lachnospiraceae;g__Coprococcus;s__
233893	0	0	0	0	0	0	17	0	0	0	0	1164	55	0	0	k__Bacteria;p__Firmicutes;c__Bacilli;o__Lactobacillales;f__Streptococcaceae;g__Streptococcus;s__Streptococcussobrinus
234635	13	16	0	0	0	7	3	2	0	2	2	142	131	445	60	k__Bacteria;p__Firmicutes;c__Clostridia;o__Clostridiales;f__Lachnospiraceae;g__;s__
235407	2646	1200	22	17	104	92	3	171	44	0	26	1663	437	633	3862	k__Bacteria;p__Firmicutes;c__Clostridia;o__Clostridiales;f__Lachnospiraceae;g__Coprococcus;s__Clostridiumphytofermentans
236021	83467	12	0	1	2	277	0	298	1418	1	0	7332	22024	1	4	k__Bacteria;p__Synergistetes;c__Synergistia;o__Synergistales;f__Dethiosulfovibrionaceae;g__TG5;s__
236124	4	4	0	0	0	0	17	176	16	0	0	228	46	144	2247	k__Bacteria;p__Firmicutes;c__Clostridia;o__Clostridiales;f__Lachnospiraceae;g__;s__
236154	0	37	85	141	37	0	1	0	2	0	19	0	0	18	96	k__Bacteria;p__Bacteroidetes;c__Bacteroidia;o__Bacteroidales;f__Prevotellaceae;g__Prevotella;s__
236261	3	107	18	0	1	24	93	231	2	4	2	76	440	255	18	k__Bacteria;p__Firmicutes;c__Clostridia;o__Clostridiales;f__Lachnospiraceae;g__;s__
236294	0	1	134	17	3	1	319	223	11	878	3	6	6	67	15	k__Bacteria;p__Actinobacteria;c__Actinobacteria;o__Actinomycetales;f__Micrococcaceae;g__Renibacterium;s__
236430	6	6	440	100	5	7	816	1232	70	3723	46	24	47	390	70	k__Bacteria;p__Bacteroidetes;c__Sphingobacteria;o__Sphingobacteriales;f__;g__;s__
236623	96	893	1	0	6	42763	524	678	70	0	0	831	1535	4	0	k__Bacteria;p__Fusobacteria;c__Fusobacteria;o__Fusobacteriales;f__Fusobacteriaceae;g__Leptotrichia;s__
237034	10546	15579	8394	1022	19249	17750	22059	3009	8	3	0	77255	35379	1733	11388	k__Bacteria;p__Fusobacteria;c__Fusobacteria;o__Fusobacteriales;f__Fusobacteriaceae;g__Leptotrichia;s__
237268	4424	702	0	0	0	2	0	0	0	0	0	935	686	1	0	k__Bacteria;p__Bacteroidetes;c__Bacteroidia;o__Bacteroidales;f__;g__;s__
237323	6758	6593	3875	4109	1799	1292	6947	3427	2	2	1	1338	8344	11626	52602	k__Bacteria;p__Bacteroidetes;c__Bacteroidia;o__Bacteroidales;f__Porphyromonadaceae;g__Tannerella;s__
239506	3	3	43	41	0	28	445	88	0	0	0	646	611	732	35	k__Bacteria;p__Bacteroidetes;c__Bacteroidia;o__Bacteroidales;f__Prevotellaceae;g__Prevotella;s__
240104	0	1	4	1	0	228	1	1	0	0	0	23731	9779	0	1	k__Bacteria;p__Spirochaetes;c__Spirochaetes;o__Spirochaetales;f__Spirochaetaceae;g__Treponema;s__
241170	1	2720	0	0	0	112	460	378	1	0	2	169	3646	0	0	k__Bacteria;p__Proteobacteria;c__Epsilonproteobacteria;o__Campylobacterales;f__Campylobacteraceae;g__Campylobacter;s__Campylobactercurvus
241520	0	12	12	20	5	10	24	10	0	0	0	4	8	75	25	k__Bacteria;p__Bacteroidetes;c__Flavobacteria;o__Flavobacteriales;f__Flavobacteriaceae;g__Capnocytophaga;s__
242149	0	0	0	0	0	0	0	0	0	155	3	0	0	0	0	k__Bacteria;p__Firmicutes;c__Clostridia;o__Clostridiales;f__Lachnospiraceae;g__Coprococcus;s__
242796	39	11	2582	233	42674	3110	1	0	6	8	0	36818	8222	80569	1110619	k__Bacteria;p__TM7;c__TM7-3;o__EW055;f__;g__;s__
244707	4413	1124	5756	1034	5464	6532	27888	79104	7	7	6	33242	312	24705	227	k__Bacteria;p__Firmicutes;c__Bacilli;o__Lactobacillales;f__Streptococcaceae;g__Streptococcus;s__Streptococcusgordonii
245117	1	1	52	0	3	34	100	0	2	536	0	0	0	14	2	k__Bacteria;p__Proteobacteria;c__Betaproteobacteria;o__Burkholderiales;f__Comamonadaceae;g__Delftia;s__
245848	0	0	0	0	0	0	0	0	0	149	1	0	0	0	0	k__Bacteria;p__Proteobacteria;c__Gammaproteobacteria;o__Enterobacteriales;f__Enterobacteriaceae;g__Morganella;s__Morganellamorganii
246195	21768	23	0	0	3	42	1	0	1	1	0	5986	18015	2	4	k__Bacteria;p__Synergistetes;c__Synergistia;o__Synergistales;f__Dethiosulfovibrionaceae;g__TG5;s__
248759	0	8	0	0	0	0	0	0	0	0	0	10	13	212	36	k__Bacteria;p__Firmicutes;c__Clostridia;o__Clostridiales;f__Lachnospiraceae;g__;s__
249209	0	74	12	2	1	12	4	13	0	0	0	0	0	31	15	k__Bacteria;p__Bacteroidetes;c__Flavobacteria;o__Flavobacteriales;f__Flavobacteriaceae;g__Capnocytophaga;s__
249360	102	43	2	0	0	2	0	70	73	0	3	25	9	17	13	k__Bacteria;p__Firmicutes;c__Clostridia;o__Clostridiales;f__Lachnospiraceae;g__Butyrivibrio;s__
249679	0	0	0	0	0	0	0	0	0	2019	28	0	0	0	0	k__Bacteria;p__Proteobacteria;c__Betaproteobacteria;o__Burkholderiales;f__Alcaligenaceae;g__Achromobacter;s__
249740	0	57	0	0	0	0	0	0	0	0	0	0	0	1936	43	k__Bacteria;p__Bacteroidetes;c__Flavobacteria;o__Flavobacteriales;f__Flavobacteriaceae;g__Capnocytophaga;s__
249899	0	558	0	0	0	4	125	28	4	0	0	1	537	0	0	k__Bacteria;p__Firmicutes;c__Clostridia;o__Clostridiales;f__Peptococcaceae;g__Peptococcus;s__
250288	1	2263	0	0	0	4	0	159	0	0	0	37	1	1	0	k__Bacteria;p__Firmicutes;c__Clostridia;o__Clostridiales;f__Eubacteriaceae;g__Eubacterium;s__
251561	0	0	0	0	0	0	0	0	317	0	0	1	7	0	0	k__Bacteria;p__Firmicutes;c__Clostridia;o__Clostridiales;f__Lachnospiraceae;g__;s__
252321	0	0	0	0	1	0	0	0	0	347	64	0	0	0	0	k__Bacteria;p__Firmicutes;c__Bacilli;o__Lactobacillales;f__Lactobacillaceae;g__Lactobacillus;s__Lactobacillushelveticus
252934	0	0	0	0	0	3	1	2	0	0	0	53	435	1	0	k__Bacteria;p__Firmicutes;c__Clostridia;o__Clostridiales;f__Veillonellaceae;g__Selenomonas;s__
252936	13	1441	4113	1287	2	1541	609	1072	26	0	0	720	536	1319	2800	k__Bacteria;p__Firmicutes;c__Clostridia;o__Clostridiales;f__Veillonellaceae;g__Selenomonas;s__
254175	34234	9234	84	6997	2140828	403	18	290	12461	289	738860	1292	29302	22658	49227	k__Bacteria;p__Bacteroidetes;c__Bacteroidia;o__Bacteroidales;f__Porphyromonadaceae;g__;s__
255669	0	211	0	0	0	31	94	8	0	0	0	682	1513	147	37	k__Bacteria;p__Firmicutes;c__Clostridia;o__Clostridiales;f__;g__;s__
256549	1	2	85	10	3	31	137	35	2	1050	5	2	3	57	3	k__Bacteria;p__Proteobacteria;c__Gammaproteobacteria;o__Pseudomonadales;f__Moraxellaceae;g__Acinetobacter;s__Acinetobacterguillouiae
258263	32	158	0	0	19	1	0	0	0	0	26	127	60	0	1	k__Bacteria;p__TM7;c__TM7-3;o__CW040;f__F16;g__;s__
259498	1	7	0	13	584	0	0	0	1	0	23	0	6	10	60	k__Bacteria;p__Bacteroidetes;c__Bacteroidia;o__Bacteroidales;f__Prevotellaceae;g__Prevotella;s__
259614	15	4	0	0	0	1	0	1	0	0	0	22	16	244	31	k__Bacteria;p__Firmicutes;c__Clostridia;o__Clostridiales;f__Lachnospiraceae;g__;s__
259959	10	10223	0	0	1	0	0	0	0	0	0	0	0	1	0	k__Bacteria;p__Bacteroidetes;c__Bacteroidia;o__Bacteroidales;f__Prevotellaceae;g__Prevotella;s__
262012	37	2	0	1	0	0	1	23	6	0	1	130	17	4	168	k__Bacteria;p__Firmicutes;c__Clostridia;o__Clostridiales;f__Lachnospiraceae;g__Clostridium;s__
262803	1898	559	24	907	133	18	188	608	1983	14	36	507	313	39	35	k__Bacteria;p__Actinobacteria;c__Actinobacteria;o__Coriobacteriales;f__Coriobacteriaceae;g__Olsenella;s__
262838	5	1	9	0	1	19	56	10	2	115	0	1	2	2	7	k__Bacteria;p__Proteobacteria;c__Gammaproteobacteria;o__Enterobacteriales;f__Enterobacteriaceae;g__Serratia;s__Serratiamarcescens
263443	32	297	15	1	5	53	19	423	2	0	9	504	65	854	178	k__Bacteria;p__Firmicutes;c__Clostridia;o__Clostridiales;f__Lachnospiraceae;g__;s__
263697	1960	32732	5770	1307	499	6211	12839	37093	435	1322	564	22713	8351	80868	5829	k__Bacteria;p__Firmicutes;c__Clostridia;o__Clostridiales;f__Lachnospiraceae;g__;s__
265597	6	40	4	1	0	0	2	30	1	0	0	13	20	34	72	k__Bacteria;p__Firmicutes;c__Clostridia;o__Clostridiales;f__Lachnospiraceae;g__;s__
266184	200	12	0	0	0	0	0	0	0	0	0	104	8	0	3	k__Bacteria;p__Firmicutes;c__Clostridia;o__Clostridiales;f__Lachnospiraceae;g__;s__
269541	2	0	3	3	0	19	482	125	0	0	1	3	12	2	0	k__Bacteria;p__Firmicutes;c__Bacilli;o__Bacillales;f__Staphylococcaceae;g__Staphylococcus;s__
270383	0	0	9	0	2	1	1	13	8	27840	1361	30	42	0	1	k__Bacteria;p__Firmicutes;c__Bacilli;o__Lactobacillales;f__Lactobacillaceae;g__Lactobacillus;s__Lactobacilluszeae
270511	2154	830	1	1	72	7	11	386	101	0	35	2437	710	536	14919	k__Bacteria;p__Firmicutes;c__Clostridia;o__Clostridiales;f__Lachnospiraceae;g__Butyrivibrio;s__
271750	11	156	0	0	0	0	0	0	0	0	0	15	79	121	181	k__Bacteria;p__Firmicutes;c__Clostridia;o__Clostridiales;f__Lachnospiraceae;g__Coprococcus;s__
271836	23	12	0	0	20	0	0	2	4	35	284	3	10	0	0	k__Bacteria;p__Bacteroidetes;c__Bacteroidia;o__Bacteroidales;f__Prevotellaceae;g__Prevotella;s__
272518	60	311	0	0	8	2	4	24	2	0	0	267	132	115	154	k__Bacteria;p__Firmicutes;c__Clostridia;o__Clostridiales;f__Lachnospiraceae;g__;s__
273823	1735	0	40	18	163	5	1	2	12907	1	695	9807	494	0	296	k__Bacteria;p__Bacteroidetes;c__Bacteroidia;o__Bacteroidales;f__Prevotellaceae;g__Prevotella;s__
275127	0	0	0	0	0	0	0	26	0	0	0	63	15	50	24	k__Bacteria;p__Firmicutes;c__Clostridia;o__Clostridiales;f__Lachnospiraceae;g__;s__
275366	12	170	30	7	2	22	98	344	4	5	3	110	1036	393	22	k__Bacteria;p__Firmicutes;c__Clostridia;o__Clostridiales;f__Lachnospiraceae;g__;s__
276769	0	0	0	1	0	0	22	68	0	0	0	19	5	28	13	k__Bacteria;p__Firmicutes;c__Clostridia;o__Clostridiales;f__Lachnospiraceae;g__;s__
278919	511	705	4334	281	0	1989	921	847	2	0	20	25	1	1283	53	k__Bacteria;p__Actinobacteria;c__Actinobacteria;o__Actinomycetales;f__Actinomycetaceae;g__Actinomyces;s__
279438	1	0	0	0	0	0	0	0	8	0	0	153	12	2	100	k__Bacteria;p__Firmicutes;c__Clostridia;o__Clostridiales;f__Lachnospiraceae;g__;s__
280799	0	0	2	0	0	0	0	0	1	173	0	0	1	0	0	k__Bacteria;p__Proteobacteria;c__Betaproteobacteria;o__Burkholderiales;f__;g__Tepidimonas;s__
282969	0	1	9	4	0	5	52	0	2	1005	13	1	1	6	1	k__Bacteria;p__Proteobacteria;c__Gammaproteobacteria;o__Pseudomonadales;f__Pseudomonadaceae;g__Pseudomonas;s__
288379	0	0	1	1	0	0	35	54	0	0	0	5	1	58	2	k__Bacteria;p__Firmicutes;c__Clostridia;o__Clostridiales;f__Lachnospiraceae;g__;s__
288565	65	2649	174	73	34	457	11	10	67	0	0	410	81	15	56	k__Bacteria;p__Fusobacteria;c__Fusobacteria;o__Fusobacteriales;f__Fusobacteriaceae;g__Fusobacterium;s__
289384	1081	2	274	142	0	1	6	9	2164	0	3	1781	138	40	8233	k__Bacteria;p__Bacteroidetes;c__Bacteroidia;o__Bacteroidales;f__Prevotellaceae;g__Prevotella;s__
289828	0	0	0	0	0	0	0	0	0	0	0	405	344	0	0	k__Bacteria;p__Bacteroidetes;c__Bacteroidia;o__Bacteroidales;f__Prevotellaceae;g__Prevotella;s__Prevotellafalsenii
290254	7	0	0	0	7	0	0	0	33	0	45	18	1	0	46	k__Bacteria;p__Bacteroidetes;c__Bacteroidia;o__Bacteroidales;f__Prevotellaceae;g__Prevotella;s__
292080	0	0	0	0	0	0	0	0	0	0	0	148	13	0	0	k__Bacteria;p__Firmicutes;c__Bacilli;o__Lactobacillales;f__Lactobacillaceae;g__Lactobacillus;s__
292119	1	332	0	0	0	0	0	0	0	0	0	712	1740	0	0	k__Bacteria;p__TM7;c__TM7-3;o__CW040;f__F16;g__;s__
292471	8153	94465	40167	125111	13	591	2224	3431	8	0	2636	6123	4281	745961	7196	k__Bacteria;p__TM7;c__TM7-3;o__EW055;f__;g__;s__
292521	0	0	0	0	0	0	0	12	0	0	0	310	38	0	0	k__Bacteria;p__Actinobacteria;c__Actinobacteria;o__Bifidobacteriales;f__Bifidobacteriaceae;g__Bifidobacterium;s__
295019	163	3712	2427	717	137	1925	261	1081	156	1	3	1257	52	1791	987	k__Bacteria;p__Firmicutes;c__Clostridia;o__Clostridiales;f__Veillonellaceae;g__Selenomonas;s__
295103	0	0	0	0	0	0	0	0	0	0	0	22	282	0	1	k__Bacteria;p__Bacteroidetes;c__Bacteroidia;o__Bacteroidales;f__Prevotellaceae;g__Prevotella;s__
297180	9	500	5	1	0	1	1	4	0	0	0	113	188	241	159	k__Bacteria;p__Firmicutes;c__Clostridia;o__Clostridiales;f__Lachnospiraceae;g__Coprococcus;s__
297942	295	18	5	2	40	31	3	6	110	0	0	28	36	2	387	k__Bacteria;p__Firmicutes;c__Clostridia;o__Clostridiales;f__Lachnospiraceae;g__Eubacterium;s__
298984	0	1	1	1	0	420	15	6	0	126	0	0	0	1	0	k__Bacteria;p__Proteobacteria;c__Gammaproteobacteria;o__Enterobacteriales;f__Enterobacteriaceae;g__Escherichia;s__
301091	0	0	0	0	0	0	0	0	1	0	0	2465	4046	0	0	k__Bacteria;p__Spirochaetes;c__Spirochaetes;o__Spirochaetales;f__Spirochaetaceae;g__Treponema;s__
301645	7	3	11	0	1	2111	62	4	0	423	2	0	0	8	1	k__Bacteria;p__Proteobacteria;c__Gammaproteobacteria;o__Enterobacteriales;f__Enterobacteriaceae;g__;s__
301753	3	45	11	1	0	9	15	58	1	0	0	30	15	167	11	k__Bacteria;p__Firmicutes;c__Clostridia;o__Clostridiales;f__Lachnospiraceae;g__;s__
302512	11	148	32	7	1	17	340	1545	18	32	19	1494	294	2147	412	k__Bacteria;p__Firmicutes;c__Clostridia;o__Clostridiales;f__Lachnospiraceae;g__;s__
302755	0	0	0	0	0	0	22	9	36	1083	29	48	0	0	0	k__Bacteria;p__Firmicutes;c__Bacilli;o__Lactobacillales;f__Streptococcaceae;g__Streptococcus;s__
302902	71	12	0	0	0	0	0	1	0	0	0	60	2	5	0	k__Bacteria;p__Firmicutes;c__Clostridia;o__Clostridiales;f__Lachnospiraceae;g__;s__
303153	23	136	0	0	7	1	5	84	4	1	5	240	68	79	274	k__Bacteria;p__Firmicutes;c__Clostridia;o__Clostridiales;f__Lachnospiraceae;g__Clostridium;s__
303841	0	3	1	0	0	1	23	69	0	0	0	12	1	58	12	k__Bacteria;p__Firmicutes;c__Clostridia;o__Clostridiales;f__Lachnospiraceae;g__;s__
306062	71	27	2	2	0	0	3	4	25	0	8	423	90	2168	877	k__Bacteria;p__Firmicutes;c__Clostridia;o__Clostridiales;f__Lachnospiraceae;g__;s__
306647	0	0	0	0	1172	0	0	0	163	0	686	0	1512	0	0	k__Bacteria;p__Tenericutes;c__Mollicutes;o__Mycoplasmatales;f__Mycoplasmataceae;g__Mycoplasma;s__
308974	3	28	2	0	2	5	5	8	0	0	2	59	8	37	26	k__Bacteria;p__Firmicutes;c__Clostridia;o__Clostridiales;f__Lachnospiraceae;g__Coprococcus;s__
309534	0	19	3	0	1	6	9	30	0	0	0	13	8	62	7	k__Bacteria;p__Firmicutes;c__Clostridia;o__Clostridiales;f__Lachnospiraceae;g__;s__
316339	0	0	14	0	48	62	10	8	39	645801	166780	654	40	31	0	k__Bacteria;p__Firmicutes;c__Bacilli;o__Lactobacillales;f__Lactobacillaceae;g__Lactobacillus;s__
316587	1	0	0	0	0	0	2	0	9	1704	7	51	0	0	0	k__Bacteria;p__Firmicutes;c__Bacilli;o__Lactobacillales;f__Streptococcaceae;g__Streptococcus;s__
317892	220	33	2	0	0	0	3	13	0	0	0	197	178	307	1537	k__Bacteria;p__Firmicutes;c__Clostridia;o__Clostridiales;f__Lachnospiraceae;g__;s__
318265	1	4	2	2	0	0	396	994	5	3	0	220	25	18	18	k__Bacteria;p__Firmicutes;c__Clostridia;o__Clostridiales;f__Lachnospiraceae;g__;s__
320879	3	0	29	0	0	3	97	262	4	17	0	9	26	16	1	k__Bacteria;p__Actinobacteria;c__Actinobacteria;o__Actinomycetales;f__Corynebacteriaceae;g__;s__
321016	559	241	9	3	2	4	2	2	3	0	4	176	300	65	6954	k__Bacteria;p__Firmicutes;c__Clostridia;o__Clostridiales;f__Lachnospiraceae;g__;s__
321214	1	0	0	0	0	0	1	12	1	0	0	26	1	7	288	k__Bacteria;p__Firmicutes;c__Clostridia;o__Clostridiales;f__Lachnospiraceae;g__Butyrivibrio;s__
321738	0	0	20	5	0	0	6	4	0	75	0	0	0	49	0	k__Bacteria;p__Proteobacteria;c__Gammaproteobacteria;o__Pseudomonadales;f__Moraxellaceae;g__Acinetobacter;s__
322023	23	0	2	0	1	0	1	0	2040	0	65	1472	168	0	14	k__Bacteria;p__Bacteroidetes;c__Bacteroidia;o__Bacteroidales;f__Prevotellaceae;g__Prevotella;s__
322219	0	0	0	0	0	0	0	0	0	153	1	0	0	0	0	k__Bacteria;p__Proteobacteria;c__Betaproteobacteria;o__Burkholderiales;f__Alcaligenaceae;g__;s__
322231	901	122	26	13	181	321	16	105	1996	0	134	184	35	79	2174	k__Bacteria;p__Firmicutes;c__Clostridia;o__Clostridiales;f__Lachnospiraceae;g__Coprococcus;s__
322235	0	0	0	0	0	0	2	0	0	1599	9	0	0	0	0	k__Bacteria;p__Bacteroidetes;c__Bacteroidia;o__Bacteroidales;f__Bacteroidaceae;g__Bacteroides;s__Bacteroidesuniformis
323189	137	2	0	0	0	0	0	0	0	0	0	4	6	37	7	k__Bacteria;p__Firmicutes;c__Clostridia;o__Clostridiales;f__Lachnospiraceae;g__;s__
323463	215	165	2	1	0	3	3	3	0	0	0	123	180	232	1399	k__Bacteria;p__Firmicutes;c__Clostridia;o__Clostridiales;f__Lachnospiraceae;g__Coprococcus;s__
324283	0	286	65	63	14	0	15	7	19	0	83	115	236	2	38	k__Bacteria;p__Bacteroidetes;c__Bacteroidia;o__Bacteroidales;f__Prevotellaceae;g__Prevotella;s__
325329	25	2	0	0	3	0	0	0	87	0	3	12	1	3	284	k__Bacteria;p__Firmicutes;c__Clostridia;o__Clostridiales;f__Lachnospiraceae;g__;s__
326977	0	3	0	0	0	0	0	0	97	47	0	0	3	1	1	k__Bacteria;p__Actinobacteria;c__Actinobacteria;o__Bifidobacteriales;f__Bifidobacteriaceae;g__Bifidobacterium;s__Bifidobacteriumadolescentis
332405	1	74	57	9	0	237	126	103	5	0	0	3	0	100	3	k__Bacteria;p__Firmicutes;c__Bacilli;o__Lactobacillales;f__Streptococcaceae;g__Streptococcus;s__
335267	504	679	9	12	2	245	10	42	27	83	44	4578	4863	59322	6970	k__Bacteria;p__Firmicutes;c__Clostridia;o__Clostridiales;f__Lachnospiraceae;g__;s__
335488	1	1	3	2	0	23	19	98	4	0	1	34	5	76	308	k__Bacteria;p__Firmicutes;c__Clostridia;o__Clostridiales;f__Lachnospiraceae;g__;s__
335530	0	0	0	0	0	0	0	0	0	174	2	0	0	0	0	k__Bacteria;p__Bacteroidetes;c__Bacteroidia;o__Bacteroidales;f__Rikenellaceae;g__Alistipes;s__
336277	73	178	17	0	1	7	26	68	3	2	1	475	55	109	5	k__Bacteria;p__Firmicutes;c__Clostridia;o__Clostridiales;f__Lachnospiraceae;g__;s__
338437	0	0	0	0	0	0	0	0	145	240	199	28	63	0	0	k__Bacteria;p__Actinobacteria;c__Actinobacteria;o__Bifidobacteriales;f__Bifidobacteriaceae;g__Bifidobacterium;s__Bifidobacteriumlongum
339455	0	11	0	0	0	0	3	19	7	0	0	45	3	28	78	k__Bacteria;p__Firmicutes;c__Clostridia;o__Clostridiales;f__Lachnospiraceae;g__;s__
339743	386	337	1492	813	53	312	21475	77679	994	526	197	14894	3074	68335	34568	k__Bacteria;p__Firmicutes;c__Clostridia;o__Clostridiales;f__Lachnospiraceae;g__;s__
339973	107	0	2	2	12	0	0	0	5148	0	31	155	34	0	6	k__Bacteria;p__Bacteroidetes;c__Bacteroidia;o__Bacteroidales;f__Prevotellaceae;g__Prevotella;s__
340095	1	0	117	16	0	12	179	18	3	1574	12	1	2	24	2	k__Bacteria;p__Proteobacteria;c__Gammaproteobacteria;o__Pseudomonadales;f__Pseudomonadaceae;g__Pseudomonas;s__Pseudomonasstutzeri
343934	229	10	0	0	0	0	0	0	0	0	0	1	1	0	0	k__Bacteria;p__Firmicutes;c__Clostridia;o__Clostridiales;f__Lachnospiraceae;g__Coprococcus;s__
344395	0	0	16	1	1	0	0	42	1	152	0	2	0	18	5	k__Bacteria;p__Proteobacteria;c__Alphaproteobacteria;o__Sphingomonadales;f__Sphingomonadaceae;g__Sphingomonas;s__
348374	0	0	0	0	0	0	0	0	0	601	3	0	0	0	0	k__Bacteria;p__Bacteroidetes;c__Bacteroidia;o__Bacteroidales;f__Bacteroidaceae;g__Bacteroides;s__
349971	3	6	2	2	0	0	27	122	3	0	0	63	9	85	92	k__Bacteria;p__Firmicutes;c__Clostridia;o__Clostridiales;f__Lachnospiraceae;g__;s__
350052	34	32	0	0	1	0	0	0	0	0	0	23	12	6	98	k__Bacteria;p__Firmicutes;c__Clostridia;o__Clostridiales;f__Lachnospiraceae;g__Clostridium;s__
351236	4	0	89	8	3	29	75	21	4	990	2	2	12	31	12	k__Bacteria;p__Proteobacteria;c__Gammaproteobacteria;o__Pseudomonadales;f__Moraxellaceae;g__Acinetobacter;s__
351650	43	0	0	0	0	1	0	0	479	0	0	45	2	0	0	k__Bacteria;p__Bacteroidetes;c__Bacteroidia;o__Bacteroidales;f__Prevotellaceae;g__Prevotella;s__
352441	886	0	0	0	1	1	0	0	244	0	2	130	64	0	0	k__Bacteria;p__Bacteroidetes;c__Bacteroidia;o__Bacteroidales;f__Prevotellaceae;g__Prevotella;s__
353195	13	276	40	7	3	63	149	408	2	10	3	260	103	902	43	k__Bacteria;p__Firmicutes;c__Clostridia;o__Clostridiales;f__Lachnospiraceae;g__;s__
353923	32	10	0	0	0	1	0	1	0	1	1	97	573	805	69	k__Bacteria;p__Firmicutes;c__Clostridia;o__Clostridiales;f__Lachnospiraceae;g__;s__
354558	2	6	0	0	0	0	2808	11175	163	85	29	2473	481	188	592	k__Bacteria;p__Firmicutes;c__Clostridia;o__Clostridiales;f__Lachnospiraceae;g__;s__
355462	47	21	0	0	1	0	0	3	2	0	2	19	9	3	55	k__Bacteria;p__Firmicutes;c__Clostridia;o__Clostridiales;f__Lachnospiraceae;g__Butyrivibrio;s__
356733	0	1	36	9	1	36	634	210	23	797	24	14	31	106	8	k__Bacteria;p__Firmicutes;c__Bacilli;o__Bacillales;f__Staphylococcaceae;g__Staphylococcus;s__
359454	4	0	3	0	1	26	42	12	5	274	1	1	5	38	2	k__Bacteria;p__Actinobacteria;c__Actinobacteria;o__Actinomycetales;f__Actinosynnemataceae;g__;s__
360483	0	0	0	0	0	0	104	52	0	26	0	0	2	24	0	k__Bacteria;p__Proteobacteria;c__Betaproteobacteria;o__Neisseriales;f__Neisseriaceae;g__;s__
361304	0	0	0	0	0	0	0	0	0	382	4	0	0	0	0	k__Bacteria;p__Bacteroidetes;c__Bacteroidia;o__Bacteroidales;f__Bacteroidaceae;g__Bacteroides;s__
361804	1	154	37369	1836	1547	527	2541	7829	0	0	0	43	8	99232	11707	k__Bacteria;p__Bacteroidetes;c__Flavobacteria;o__Flavobacteriales;f__Flavobacteriaceae;g__Capnocytophaga;s__Capnocytophagasputigena
362168	0	0	0	0	0	0	0	0	1	3953	24	0	0	0	0	k__Bacteria;p__Bacteroidetes;c__Bacteroidia;o__Bacteroidales;f__Bacteroidaceae;g__Bacteroides;s__
364034	0	0	1	0	1	1	17	56	0	0	0	12	2	63	7	k__Bacteria;p__Firmicutes;c__Clostridia;o__Clostridiales;f__Lachnospiraceae;g__Clostridium;s__
368299	1272864	328429	1135169	796982	195334	17239	197	322	199765	6152	3682	120740	249907	21238	228010	k__Bacteria;p__Fusobacteria;c__Fusobacteria;o__Fusobacteriales;f__Fusobacteriaceae;g__Fusobacterium;s__
368907	14	0	126	31	1	49	1668	1233	23	1568	10	13	31	483	13	k__Bacteria;p__Actinobacteria;c__Actinobacteria;o__Actinomycetales;f__Propionibacteriaceae;g__Propionibacterium;s__Propionibacteriumacnes
370433	162	29	151	21	5	90	2209	756	32832	8392	61	8329	187	49	3	k__Bacteria;p__Firmicutes;c__Bacilli;o__Lactobacillales;f__Streptococcaceae;g__Streptococcus;s__Streptococcusmutans
370697	0	0	0	0	0	20	0	0	0	0	0	1071	420	0	0	k__Bacteria;p__Firmicutes;c__Clostridia;o__Clostridiales;f__;g__;s__
370761	3	2	326	80	1	3	457	1518	51	1853	19	29	36	527	124	k__Bacteria;p__Proteobacteria;c__Alphaproteobacteria;o__Sphingomonadales;f__Sphingomonadaceae;g__Sphingobium;s__
374052	27	181	275	37	16	41	2	2	10	0	0	19	60	0	0	k__Bacteria;p__Fusobacteria;c__Fusobacteria;o__Fusobacteriales;f__Fusobacteriaceae;g__Fusobacterium;s__
377793	5	25	6	1	1	4	44	111	1	5	2	93	23	65	0	k__Bacteria;p__Firmicutes;c__Clostridia;o__Clostridiales;f__Lachnospiraceae;g__;s__
377946	547	15	0	0	0	2	0	0	0	0	0	129	35	129	11	k__Bacteria;p__Firmicutes;c__Clostridia;o__Clostridiales;f__Lachnospiraceae;g__;s__
385895	0	0	2	5	0	15	34	68	3	243	0	12	30	21	2	k__Bacteria;p__Firmicutes;c__Clostridia;o__Clostridiales;f__ClostridialesFamilyXI.IncertaeSedis;g__Anaerococcus;s__
388896	9	2	0	0	1	3	12	74	3	0	1	79	11	66	293	k__Bacteria;p__Firmicutes;c__Clostridia;o__Clostridiales;f__Lachnospiraceae;g__;s__
399586	933	38565	0	1	1	665	0	1	0	0	0	2527	11043	3	0	k__Bacteria;p__Firmicutes;c__Clostridia;o__Clostridiales;f__;g__;s__
410908	0	0	13	7	1	0	65	30	0	51	0	1	5	12	0	k__Bacteria;p__Actinobacteria;c__Actinobacteria;o__Actinomycetales;f__Corynebacteriaceae;g__Corynebacterium;s__
414138	945	2756	969	480	1	16	1975	1242	5059	0	61	2538	107	909	78	k__Bacteria;p__Actinobacteria;c__Actinobacteria;o__Actinomycetales;f__Actinomycetaceae;g__Actinomyces;s__
416229	0	0	0	0	0	1	0	0	1	1406	1087	3	0	0	0	k__Bacteria;p__Firmicutes;c__Bacilli;o__Lactobacillales;f__Lactobacillaceae;g__Lactobacillus;s__
423742	11	9911	0	0	0	76	0	0	0	0	0	0	0	1	1	k__Bacteria;p__Bacteroidetes;c__Bacteroidia;o__Bacteroidales;f__Porphyromonadaceae;g__Porphyromonas;s__
428237	195	13274	58659	7932	13318	204657	2051	3659	608	3	4	0	1	81603	12030	k__Bacteria;p__Bacteroidetes;c__Flavobacteria;o__Flavobacteriales;f__Flavobacteriaceae;g__Capnocytophaga;s__
442949	181	72	1457	750	195	436	6071	8223	225	0	0	14214	2009	106	59	k__Bacteria;p__Firmicutes;c__Clostridia;o__Clostridiales;f__Veillonellaceae;g__Veillonella;s__
451218	13324	2111	0	0	735	1	0	0	0	0	122	36	27	0	0	k__Bacteria;p__Firmicutes;c__Clostridia;o__Clostridiales;f__ClostridialesFamilyXIII.IncertaeSedis;g__Eubacterium;s__
456670	0	0	0	0	0	1	0	0	2	2315	1654	3	0	0	0	k__Bacteria;p__Firmicutes;c__Bacilli;o__Lactobacillales;f__Lactobacillaceae;g__Lactobacillus;s__
456952	48	1018	0	0	1	0	92	459	11	0	787	1	0	0	0	k__Bacteria;p__Bacteroidetes;c__Bacteroidia;o__Bacteroidales;f__Prevotellaceae;g__Prevotella;s__
459421	0	0	0	0	0	0	0	0	7275	0	0	0	1	0	2	k__Bacteria;p__Firmicutes;c__Clostridia;o__Clostridiales;f__Veillonellaceae;g__Anaeroglobus;s__
459896	6713	1261	0	0	1840	9	3	0	11004	3	2160	4927	6051	0	2	k__Bacteria;p__Bacteroidetes;c__Bacteroidia;o__Bacteroidales;f__Prevotellaceae;g__;s__
469486	2	3	386	5	0	37	548	29	3	768	0	0	4	17	2	k__Bacteria;p__Proteobacteria;c__Gammaproteobacteria;o__Pseudomonadales;f__Moraxellaceae;g__Acinetobacter;s__
469853	0	0	0	0	1	2	14	0	1	2675	2970	1	0	0	0	k__Bacteria;p__Actinobacteria;c__Actinobacteria;o__Bifidobacteriales;f__Bifidobacteriaceae;g__Bifidobacterium;s__Bifidobacteriumbreve
469868	93	33	3	9	33	0	19	2	41933	0	2	6080	5681	46	318	k__Bacteria;p__Actinobacteria;c__Actinobacteria;o__Bifidobacteriales;f__Bifidobacteriaceae;g__Bifidobacterium;s__Bifidobacteriumdentium
469893	27459	14822	3381	1592	8046	17059	537	1921	1	1	0	9320	1124	8407	2246	k__Bacteria;p__Proteobacteria;c__Epsilonproteobacteria;o__Campylobacterales;f__Campylobacteraceae;g__Campylobacter;s__Campylobacterrectus
469903	539	2	0	0	2	18924	528	389	0	0	0	0	0	0	0	k__Bacteria;p__Proteobacteria;c__Gammaproteobacteria;o__Cardiobacteriales;f__Cardiobacteriaceae;g__Cardiobacterium;s__Cardiobacteriumhominis
469920	67	180	521	40	0	0	4224	1450	0	0	0	0	2	660	12	k__Bacteria;p__Firmicutes;c__Bacilli;o__Lactobacillales;f__Aerococcaceae;g__Abiotrophia;s__Abiotrophiadefectiva
469972	50	98	19	1	0	4	0	3	1	0	3	8	12	112	25	k__Bacteria;p__Firmicutes;c__Clostridia;o__Clostridiales;f__Lachnospiraceae;g__Clostridium;s__
470178	0	0	0	0	0	2	0	0	0	149	1	0	0	0	0	k__Bacteria;p__Actinobacteria;c__Actinobacteria;o__Actinomycetales;f__Corynebacteriaceae;g__Corynebacterium;s__Corynebacteriumaurimucosum
470213	7578	2745	12267	136	160	59858	1557	2807	1	0	1	163	10	30432	61	k__Bacteria;p__Actinobacteria;c__Actinobacteria;o__Actinomycetales;f__Corynebacteriaceae;g__Corynebacterium;s__Corynebacteriummatruchotii
470219	1	0	124	7	1	21	354	96	4	475	6	1	1	97	3	k__Bacteria;p__Actinobacteria;c__Actinobacteria;o__Actinomycetales;f__Corynebacteriaceae;g__Corynebacterium;s__Corynebacteriumtuberculostearicum
470239	2185	757	2612	6519	404	18	426	184	369	2	104	721	592	24	643	k__Bacteria;p__Firmicutes;c__Clostridia;o__Clostridiales;f__Veillonellaceae;g__Dialister;s__Dialisterinvisus
470243	17	501	2	47	0	6170	937	903	0	0	0	0	0	4634	836	k__Bacteria;p__Proteobacteria;c__Betaproteobacteria;o__Neisseriales;f__Neisseriaceae;g__Eikenella;s__Eikenellacorrodens
470273	1	174	75	1	6	2107	1100	1130	286	0	0	42	1	67	32	k__Bacteria;p__Actinobacteria;c__Actinobacteria;o__Actinomycetales;f__Actinomycetaceae;g__Actinomyces;s__Actinomycessp.oraltaxon848
470462	19	118	87	30	0	673	12595	1843	4	929	1656	40	123	511	21	k__Bacteria;p__Firmicutes;c__Bacilli;o__Gemellales;f__Gemellaceae;g__Gemella;s__
470477	1120	583	4613	926	204	2629	7052	6017	607	3874	3645	56	30	20594	380	k__Bacteria;p__Firmicutes;c__Bacilli;o__Lactobacillales;f__Carnobacteriaceae;g__Granulicatella;s__Granulicatellaadiacens
470523	869	230	5747	545	6956	32059	1121	7479	0	3	0	0	2	93971	350	k__Bacteria;p__Proteobacteria;c__Betaproteobacteria;o__Neisseriales;f__Neisseriaceae;g__Kingella;s__Kingellaoralis
470738	0	25	7657	1165	85	302	5054	2740	0	2	0	0	1	4	0	k__Bacteria;p__Proteobacteria;c__Betaproteobacteria;o__Neisseriales;f__Neisseriaceae;g__Neisseria;s__
470747	1474	189	4397	1926	1836	27088	2633	4498	482	0	30	2021	959	1998	8967	k__Bacteria;p__Firmicutes;c__Clostridia;o__Clostridiales;f__Lachnospiraceae;g__Oribacterium;s__Oribacteriumsinus
470807	0	411	1	0	0	4	0	0	0	0	0	1823	366	0	0	k__Bacteria;p__Bacteroidetes;c__Bacteroidia;o__Bacteroidales;f__Porphyromonadaceae;g__Porphyromonas;s__Porphyromonasendodontalis
470993	995	95	173	128	622	6	1	0	647	0	0	5276	3255	186	4720	k__Bacteria;p__Firmicutes;c__Clostridia;o__Clostridiales;f__Veillonellaceae;g__Selenomonas;s__Selenomonassputigena
471000	1498	235	134	4	958	3	99	2	39009	123	2281	168	163	191	12781	k__Bacteria;p__Firmicutes;c__Clostridia;o__Clostridiales;f__Lachnospiraceae;g__Shuttleworthia;s__Shuttleworthiasatelles
471122	206	909	46845	6861	6	1223	86959	105090	5	453	3004	1555	4338	30465	13998	k__Bacteria;p__Bacteroidetes;c__Bacteroidia;o__Bacteroidales;f__Prevotellaceae;g__Prevotella;s__Prevotellamelaninogenica
471141	942	94	2429	441	5	744	6186	1666	821	10955	776	47	81	1200	297	k__Bacteria;p__Actinobacteria;c__Actinobacteria;o__Actinomycetales;f__Micrococcaceae;g__Rothia;s__Rothiamucilaginosa
471156	45	387	87457	25985	30	7739	10	0	155	1913	13122	15895	141357	5331	106997	k__Bacteria;p__Bacteroidetes;c__Bacteroidia;o__Bacteroidales;f__Prevotellaceae;g__Prevotella;s__Prevotellaveroralis
471157	80	28	1	0	6	0	0	0	26	12	16	5	19	0	6	k__Bacteria;p__Actinobacteria;c__Actinobacteria;o__Coriobacteriales;f__Coriobacteriaceae;g__Slackia;s__Slackiaexigua
471308	0	0	0	0	15	9	3	5	5	178605	16427	197	68	0	0	k__Bacteria;p__Firmicutes;c__Bacilli;o__Lactobacillales;f__Lactobacillaceae;g__Lactobacillus;s__Lactobacillussalivarius
484296	820	1099	0	29	286	94	12	119	5875	679	289	351	104	4	2	k__Bacteria;p__Actinobacteria;c__Actinobacteria;o__Coriobacteriales;f__Coriobacteriaceae;g__Atopobium;s__
484338	105664	52326	0	0	485	85	4	2	21108	0	0	6760	7007	11	5	k__Bacteria;p__Bacteroidetes;c__Bacteroidia;o__Bacteroidales;f__Prevotellaceae;g__Prevotella;s__Prevotellatannerae
484401	35142	8599	1	2	298	3626	15	50	89351	39093	270882	7112	5829	5	2	k__Bacteria;p__Bacteroidetes;c__Bacteroidia;o__Bacteroidales;f__Prevotellaceae;g__Prevotella;s__Prevotellaoris
484430	11552	25119	139591	56098	104216	5179	33889	111133	11696	472	6085	21797	17477	23185	282549	k__Bacteria;p__Proteobacteria;c__Epsilonproteobacteria;o__Campylobacterales;f__Campylobacteraceae;g__Campylobacter;s__Campylobactergracilis
484437	2	942	0	0	0	141	1	0	0	0	0	5939	21485	0	3	k__Bacteria;p__Spirochaetes;c__Spirochaetes;o__Spirochaetales;f__Spirochaetaceae;g__Treponema;s__
484439	0	0	0	0	0	1	0	0	0	0	456	0	0	0	0	k__Bacteria;p__Synergistetes;c__Synergistia;o__Synergistales;f__Dethiosulfovibrionaceae;g__Jonquetella;s__Jonquetellaanthropi
484442	0	0	0	0	0	6	0	0	1	0	0	1829	441	0	0	k__Bacteria;p__Firmicutes;c__Clostridia;o__Clostridiales;f__;g__;s__
484462	24877	1840	487	132	4	2646	10306	10750	1	0	0	450	192	91	12	k__Bacteria;p__Fusobacteria;c__Fusobacteria;o__Fusobacteriales;f__Fusobacteriaceae;g__Leptotrichia;s__
495394	0	0	0	0	0	89	7	1	9	33	190135	8	2	0	0	k__Bacteria;p__Bacteroidetes;c__Bacteroidia;o__Bacteroidales;f__Prevotellaceae;g__Prevotella;s__
509709	11	26	0	0	0	1	0	14	0	0	2	130	37	74	175	k__Bacteria;p__Firmicutes;c__Clostridia;o__Clostridiales;f__Lachnospiraceae;g__Clostridium;s__
512296	32	4	1	0	0	0	4	27	27	0	1	72	4	12	205	k__Bacteria;p__Firmicutes;c__Clostridia;o__Clostridiales;f__Lachnospiraceae;g__Butyrivibrio;s__
513402	0	0	81	1	0	0	119	17	0	77	0	1	0	12	0	k__Bacteria;p__Proteobacteria;c__Gammaproteobacteria;o__Pseudomonadales;f__Moraxellaceae;g__Acinetobacter;s__
514200	9246	517	0	0	0	2	0	1	0	0	0	873	1040	2	3	k__Bacteria;p__Firmicutes;c__Clostridia;o__Clostridiales;f__Lachnospiraceae;g__Moryella;s__Moryellaindoligenes
515620	3132	1088	164	2922	1	49	294	93	2	0	1956	715	2012	254	179	k__Bacteria;p__Firmicutes;c__Clostridia;o__Clostridiales;f__Peptostreptococcaceae;g__Peptostreptococcus;s__
516119	2128	8424	36174	7371	10406	10551	16551	19502	3766	575	208	51117	515	1616	946	k__Bacteria;p__Firmicutes;c__Clostridia;o__Clostridiales;f__Veillonellaceae;g__Veillonella;s__Veillonellaparvula
516809	0	0	5	0	0	12	8	10	0	1603	7	0	0	2	1	k__Bacteria;p__Proteobacteria;c__Gammaproteobacteria;o__Xanthomonadales;f__Xanthomonadaceae;g__Stenotrophomonas;s__
518649	0	0	472	234	0	433	3790	2345	0	0	1	0	2	7135	64	k__Bacteria;p__Proteobacteria;c__Gammaproteobacteria;o__Pasteurellales;f__Pasteurellaceae;g__Aggregatibacter;s__Aggregatibacteraphrophilus
518865	404196	309500	579504	294541	1772328	439519	169862	158933	70631	117	521	30912	53781	32216	73228	k__Bacteria;p__Fusobacteria;c__Fusobacteria;o__Fusobacteriales;f__Fusobacteriaceae;g__Fusobacterium;s__
521268	0	1	34	2	0	2	82	75	0	0	3	0	3	15	5	k__Bacteria;p__Bacteroidetes;c__Bacteroidia;o__Bacteroidales;f__Prevotellaceae;g__Prevotella;s__
521275	0	2	0	0	0	2	0	5	132	0	0	14	11	0	0	k__Bacteria;p__Actinobacteria;c__Actinobacteria;o__Coriobacteriales;f__Coriobacteriaceae;g__;s__
525269	92	1576	13	12	0	0	0	0	0	52	3	229	24	2219	801	k__Bacteria;p__TM7;c__TM7-3;o__EW055;f__;g__;s__
526081	100872	11671	37	234	64816	2879	5996	18279	31866	73	4988	20583	11953	10180	261549	k__Bacteria;p__Firmicutes;c__Clostridia;o__Clostridiales;f__Lachnospiraceae;g__Oribacterium;s__
526804	314	56	12	0	19	881	2386	1187	3517	86890	2425	4534	143	575	14	k__Bacteria;p__Firmicutes;c__Bacilli;o__Lactobacillales;f__Streptococcaceae;g__Streptococcus;s__
526872	2	50	178	4	0	0	7	1	0	0	0	0	0	121	3	k__Bacteria;p__Proteobacteria;c__Gammaproteobacteria;o__Pasteurellales;f__Pasteurellaceae;g__Haemophilus;s__
528157	0	0	0	0	0	0	1	1	26	0	4	9	1	3	221	k__Bacteria;p__Firmicutes;c__Clostridia;o__Clostridiales;f__Lachnospiraceae;g__Coprococcus;s__
528842	4	2	1	0	0	14	37	19	40	1325	27	56	0	11	0	k__Bacteria;p__Firmicutes;c__Bacilli;o__Lactobacillales;f__Streptococcaceae;g__Streptococcus;s__
529659	11	195	350	5227	6	0	737	8170	3383	202	251	3664	1686	259	556	k__Bacteria;p__Actinobacteria;c__Actinobacteria;o__Coriobacteriales;f__Coriobacteriaceae;g__Atopobium;s__
530224	0	0	0	0	0	202	0	0	0	0	0	0	0	0	0	k__Bacteria;p__Bacteroidetes;c__Flavobacteria;o__Flavobacteriales;f__Flavobacteriaceae;g__Capnocytophaga;s__
530575	0	14	0	0	0	2	0	1	0	0	0	13	0	102	39	k__Bacteria;p__Firmicutes;c__Clostridia;o__Clostridiales;f__Lachnospiraceae;g__;s__
530801	48	36	1279	5242	23	130	4464	853	21	1	1	604	34615	12054	7006	k__Bacteria;p__Bacteroidetes;c__Bacteroidia;o__Bacteroidales;f__Prevotellaceae;g__Prevotella;s__Prevotellapallens
532929	815	1742	9713	1455	1	197	6477	4938	0	1	0	60	3127	15440	18793	k__Bacteria;p__Bacteroidetes;c__Bacteroidia;o__Bacteroidales;f__Prevotellaceae;g__Prevotella;s__
533634	42	2	5	2	1	1	49	222	6	1	2	92	21	130	609	k__Bacteria;p__Firmicutes;c__Clostridia;o__Clostridiales;f__Lachnospiraceae;g__Moryella;s__
535825	18	20	3863	7208	63	8	2136	901	1565	0	4	1024	2124	109	319	k__Bacteria;p__Firmicutes;c__Clostridia;o__Clostridiales;f__Veillonellaceae;g__;s__
536952	21224	26144	30	8	31990	63	77	8	0	6	482	19024	3529	30	319	k__Bacteria;p__TM7;c__TM7-3;o__EW055;f__;g__;s__
537420	209	4	0	0	0	0	0	0	0	0	0	69	330	0	0	k__Bacteria;p__Tenericutes;c__Erysipelotrichi;o__Erysipelotrichales;f__Erysipelotrichaceae;g__Bulleidia;s__
537729	0	2	20	0	32569	1045	5	211	211114	8	8	15731	2448	4	11	k__Bacteria;p__TM7;c__TM7-3;o__I025;f__Rs-045;g__;s__
538459	12	7	88	11	0	0	0	1	0	0	1	20	22	17	30	k__Bacteria;p__Firmicutes;c__Clostridia;o__Clostridiales;f__Lachnospiraceae;g__Butyrivibrio;s__
539347	0	0	0	0	0	9	0	0	0	0	0	2756	8867	1	1	k__Bacteria;p__Bacteroidetes;c__Bacteroidia;o__Bacteroidales;f__Prevotellaceae;g__Prevotella;s__
540352	148	1	0	0	0	0	9	3	0	0	0	0	0	0	1	k__Bacteria;p__Proteobacteria;c__Betaproteobacteria;o__Neisseriales;f__Neisseriaceae;g__;s__
540990	44	38	1	2	0	0	1	9	25	131	5	36	31	23	525	k__Bacteria;p__Firmicutes;c__Clostridia;o__Clostridiales;f__Lachnospiraceae;g__Butyrivibrio;s__
542754	0	0	0	0	0	1	33	0	0	318	1	0	0	0	0	k__Bacteria;p__Firmicutes;c__Bacilli;o__Lactobacillales;f__Enterococcaceae;g__Vagococcus;s__
543032	54827	24699	1	0	88005	1130	71	197	7124	23274	99889	9483	19602	10	6	k__Bacteria;p__Bacteroidetes;c__Bacteroidia;o__Bacteroidales;f__Prevotellaceae;g__Prevotella;s__
544531	318	2151	33439	23555	680	148	10735	8416	13774	11362	38393	53194	20527	2785	25102	k__Bacteria;p__Bacteroidetes;c__Bacteroidia;o__Bacteroidales;f__Prevotellaceae;g__Prevotella;s__Prevotellaoulorum
547660	0	0	0	0	0	0	0	2	11954	1	2	512	1963	0	1	k__Bacteria;p__Bacteroidetes;c__Bacteroidia;o__Bacteroidales;f__Prevotellaceae;g__Prevotella;s__
550364	1191	631	26924	8206	595	2419	197	316	1152	0	0	746	9	8226	20368	k__Bacteria;p__Firmicutes;c__Clostridia;o__Clostridiales;f__Veillonellaceae;g__Selenomonas;s__
551431	747	413	101	2	90	95	116	705	16595	0	1	693	871	272	718	k__Bacteria;p__Actinobacteria;c__Actinobacteria;o__Actinomycetales;f__Actinomycetaceae;g__Actinomyces;s__
552928	0	0	0	0	32	30	0	0	0	0	0	1916	2152	0	0	k__Bacteria;p__Firmicutes;c__Clostridia;o__Clostridiales;f__Catabacteriaceae;g__;s__
553192	0	0	0	0	0	0	37	21	4	125	0	3	0	0	0	k__Bacteria;p__Proteobacteria;c__Alphaproteobacteria;o__Sphingomonadales;f__Sphingomonadaceae;g__Sphingomonas;s__
553336	15	0	0	0	9	0	0	0	0	0	0	1182	73	1	2	k__Bacteria;p__Firmicutes;c__Clostridia;o__Clostridiales;f__Lachnospiraceae;g__Oribacterium;s__
554647	26	71	0	0	37	11	0	0	0	0	2	19	6	0	0	k__Bacteria;p__TM7;c__TM7-3;o__CW040;f__;g__;s__
554755	0	0	0	0	0	4	0	0	1	940	11599	0	0	0	0	k__Bacteria;p__Firmicutes;c__Bacilli;o__Lactobacillales;f__Enterococcaceae;g__Enterococcus;s__
555099	14447	11	1124	532	17	993	164	45	2636	3	466	58313	2975	155	2801	k__Bacteria;p__Bacteroidetes;c__Bacteroidia;o__Bacteroidales;f__Prevotellaceae;g__Prevotella;s__
559936	9	10	0	0	0	24	650	174	5	0	4	764	1318	1	448	k__Bacteria;p__Firmicutes;c__Clostridia;o__Clostridiales;f__Lachnospiraceae;g__Butyrivibrio;s__
561367	1	0	6	1	0	0	1	23	1	152	1	2	0	2	0	k__Bacteria;p__Proteobacteria;c__Betaproteobacteria;o__Burkholderiales;f__Comamonadaceae;g__;s__
561636	166	1153	1700	150	6	6217	961	971	679	12	5	554	23	605	4	k__Bacteria;p__Firmicutes;c__Bacilli;o__Lactobacillales;f__Streptococcaceae;g__Streptococcus;s__
561935	172	459	0	0	0	2	1	0	0	0	0	21	17	0	0	k__Bacteria;p__Actinobacteria;c__Actinobacteria;o__Actinomycetales;f__Actinomycetaceae;g__Actinomyces;s__
562486	1	6	0	0	0	0	0	0	0	0	0	168	369	1	68	k__Bacteria;p__Firmicutes;c__Clostridia;o__Clostridiales;f__Lachnospiraceae;g__Butyrivibrio;s__
563047	1616	390	13685	3649	0	1989	1007	125	0	17	0	0	0	2021	124	k__Bacteria;p__Proteobacteria;c__Betaproteobacteria;o__Burkholderiales;f__Burkholderiaceae;g__Lautropia;s__
565720	0	0	8	0	0	24	0	0	0	0	0	2987	2108	0	0	k__Bacteria;p__Spirochaetes;c__Spirochaetes;o__Spirochaetales;f__Spirochaetaceae;g__Treponema;s__
567453	20202	368	0	1	3349	6	0	0	0	1	151	122	343	1	0	k__Bacteria;p__Chloroflexi;c__Anaerolineae;o__Anaerolineales;f__Anaerolinaceae;g__SHD-231;s__
568886	1	0	16	2	0	12	12	26	1	97	1	0	0	14	1	k__Bacteria;p__Actinobacteria;c__Actinobacteria;o__Actinomycetales;f__Micrococcaceae;g__Micrococcus;s__
569067	30485	729	42416	64527	765	4162	4991	17908	3202	1590	751	5	3	41	140	k__Bacteria;p__Actinobacteria;c__Actinobacteria;o__Actinomycetales;f__Actinomycetaceae;g__Actinomyces;s__
570119	0	0	7	0	0	0	0	1	0	0	75	7796	429	1	1	k__Bacteria;p__Bacteroidetes;c__Bacteroidia;o__Bacteroidales;f__Prevotellaceae;g__Prevotella;s__
571114	3	0	41	4	1	25	74	27	1	802	0	1	3	40	0	k__Bacteria;p__Proteobacteria;c__Betaproteobacteria;o__Burkholderiales;f__Comamonadaceae;g__Comamonas;s__
575562	0	0	10	6	0	0	42	24	1	194	3	0	2	12	2	k__Bacteria;p__Proteobacteria;c__Betaproteobacteria;o__Burkholderiales;f__Comamonadaceae;g__Acidovorax;s__
577564	6	97	14	1	0	32	12	113	2	0	2	56	3	264	5	k__Bacteria;p__Firmicutes;c__Clostridia;o__Clostridiales;f__Lachnospiraceae;g__Butyrivibrio;s__
578025	3	39	9	1	0	6	5	28	0	57	1	18	4	95	1	k__Bacteria;p__Firmicutes;c__Clostridia;o__Clostridiales;f__Lachnospiraceae;g__Clostridium;s__
579710	2	2	88	19	0	21	158	313	17	260	5	8	7	127	22	k__Bacteria;p__Proteobacteria;c__Alphaproteobacteria;o__Rhizobiales;f__Methylobacteriaceae;g__Methylobacterium;s__
580805	0	0	0	0	1	16	79	29	1	92	1	0	1	2	2	k__Bacteria;p__Proteobacteria;c__Alphaproteobacteria;o__Sphingomonadales;f__Sphingomonadaceae;g__Sphingomonas;s__
583523	51	1	1231	145	4	13	10	28	5409	7	0	1	0	1561	155	k__Bacteria;p__Actinobacteria;c__Actinobacteria;o__Actinomycetales;f__Actinomycetaceae;g__Actinomyces;s__
584296	1593	24	0	0	2148	8	7479	9505	36	3651	12271	1028	1691	0	0	k__Bacteria;p__Bacteroidetes;c__Bacteroidia;o__Bacteroidales;f__Prevotellaceae;g__Prevotella;s__
584347	2504	79	2854	512	27	226	169	115	8234	9133	456	216	11	25	8	k__Bacteria;p__Actinobacteria;c__Actinobacteria;o__Actinomycetales;f__Actinomycetaceae;g__Actinomyces;s__
585106	621	268	335	45	8	2	64	195	48	1	27	654	48	347	102	k__Bacteria;p__Actinobacteria;c__Actinobacteria;o__Actinomycetales;f__Actinomycetaceae;g__Actinomyces;s__
585810	0	0	0	0	0	0	0	0	0	0	0	529	729	0	0	k__Bacteria;p__Bacteroidetes;c__Bacteroidia;o__Bacteroidales;f__Prevotellaceae;g__Prevotella;s__
588231	0	0	7	4	0	0	27	89	2	33	0	1	0	6	1	k__Bacteria;p__Proteobacteria;c__Alphaproteobacteria;o__Rhizobiales;f__Bradyrhizobiaceae;g__;s__
588912	14314	46200	170873	207051	50315	1580	45885	60985	588	8	9935	309	57	57875	51455	k__Bacteria;p__Bacteroidetes;c__Bacteroidia;o__Bacteroidales;f__Prevotellaceae;g__Prevotella;s__
589746	3774	598	142	39	1905	13	321	349	434	0	0	104	307	22	9	k__Bacteria;p__Firmicutes;c__Clostridia;o__Clostridiales;f__ClostridialesFamilyXIII.IncertaeSedis;g__Eubacterium;s__
589787	0	0	7	0	0	9	0	0	0	475	382	4	0	3	0	k__Bacteria;p__Cyanobacteria;c__Chloroplast;o__Streptophyta;f__;g__;s__
589848	113	60	2	0	0	1	1	1	0	0	0	12	27	26	27	k__Bacteria;p__Firmicutes;c__Clostridia;o__Clostridiales;f__Lachnospiraceae;g__Butyrivibrio;s__
592365	2	12	0	2	2	10	19	279	31	1	17	62	9	465	125	k__Bacteria;p__Firmicutes;c__Clostridia;o__Clostridiales;f__Lachnospiraceae;g__;s__
593848	1	0	135	31	0	37	327	368	16	2326	20	9	12	130	16	k__Bacteria;p__Proteobacteria;c__Gammaproteobacteria;o__Xanthomonadales;f__Xanthomonadaceae;g__Stenotrophomonas;s__
594084	0	0	0	0	0	0	0	0	0	171	0	0	0	0	0	k__Bacteria;p__Actinobacteria;c__Actinobacteria;o__Coriobacteriales;f__Coriobacteriaceae;g__Slackia;s__
